# Supplementary material for: Integrating genes and metabolites: unraveling mango's drought resilience mechanisms
Source: BMC Plant Biol. 2024 Mar 23;24:208. doi: 10.1186/s12870-024-04908-w (PMC10960439; doi:10.1186/s12870-024-04908-w)
Supplement: Supplementary file 2 — Supplementary Material 2. [file 12870_2024_4908_MOESM2_ESM.xlsx]

## Sheet: Sheet1
Table S2. Description of the metabolome data
Index	Q1 (Da)	Q3 (Da)	Molecular weight (Da)	Formula	Ionization model	Compounds	Class I	Class II	CAS	Level	GC-M-1	GC-M-2	GC-M-3	GHD-M-1	GHD-M-2	GHD-M-3	GLD-M-1	GLD-M-2	GLD-M-3	GMD-M-1	GMD-M-2	GMD-M-3	JC-M-1	JC-M-2	JC-M-3	JHD-M-1	JHD-M-2	JHD-M-3	JLD-M-1	JLD-M-2	JLD-M-3	JMD-M-1	JMD-M-2	JMD-M-3	TC-M-1	TC-M-2	TC-M-3	THD-M-1	THD-M-2	THD-M-3	TLD-M-1	TLD-M-2	TLD-M-3	TMD-M-1	TMD-M-2	TMD-M-3	QC01	QC02	QC03
pmb0865	518.32	184.07	517.317	C26H48NO7P	[M+H]+	LysoPC 18:3(2n isomer)	Lipids	LPC	-	1	8.29061e+06	7.88472e+06	8.18851e+06	9.37369e+06	1.00517e+07	9.34827e+06	1.49933e+07	1.59741e+07	1.61447e+07	1.79375e+07	1.89585e+07	1.91518e+07	6.31333e+06	6.00802e+06	6.43083e+06	3.80852e+06	3.90147e+06	3.92285e+06	7.80221e+06	7.63797e+06	7.5699e+06	4.57786e+06	4.55425e+06	4.42471e+06	19555760	2.1172e+07	1.91432e+07	1.05315e+07	1.21949e+07	1.1124e+07	6.02208e+06	6.4203e+06	6.11878e+06	9.22614e+06	9.09965e+06	8.71513e+06	1.89159e+07	1.93112e+07	2.00471e+07
MW0063357	299.22	237.22	300.23	C17H32O4	[M-H]-	2-Dodecyl-3-methylbutanedioic acid	Organic acids	Organic acids	22139-54-4	3	112625	115583	120832	284727	276073	289338	259673	257394	245580	418518	457982	438676	581840	618824	575989	106349	102393	115487	100039	89393.1	104487	106845	117335	108864	167395	159326	166680	131330	125779	123752	65035.1	72190.2	67999.7	98603.4	104365	102228	226142	231174	228754
Lmhp009590	508.34	184.07	507.332	C25H50NO7P	[M+H]+	LysoPC 17:1	Lipids	LPC	-	1	477746	478740	473688	920820	901474	884791	1.66568e+06	1.62029e+06	1.62789e+06	2.01067e+06	2.06161e+06	2.09738e+06	820074	721477	840997	451373	377608	386963	781707	728732	771105	450096	389551	391421	944730	888061	841111	569439	631782	618198	251060	291980	255086	449824	493467	362779	1.32139e+06	1.29661e+06	1.35973e+06
pmp001251	520.34	184.07	519.332	C26H50NO7P	[M+H]+	LysoPC 18:2(2n isomer)	Lipids	LPC	-	1	1.19709e+07	1.28063e+07	1.24931e+07	1.35377e+07	1.33235e+07	1.30754e+07	2.33318e+07	2.1127e+07	2.31819e+07	2.22484e+07	2.24454e+07	2.3848e+07	8.2521e+06	8.06383e+06	9.00149e+06	4.87079e+06	4.63436e+06	5.16168e+06	1.03653e+07	9.88195e+06	1.04069e+07	6.40115e+06	6.15947e+06	6.21841e+06	3.56399e+07	3.4768e+07	3.70349e+07	1.99894e+07	2.07341e+07	2.13184e+07	9.90398e+06	1.12354e+07	1.02923e+07	1.82597e+07	1.95002e+07	1.76059e+07	2.90394e+07	2.96438e+07	2.94497e+07
pmb1096	118.07	91.05	117.058	C8H7N	[M+H]+	Indole	Alkaloids	Plumerane	120-72-9	1	2.45882e+06	2.51064e+06	2.51104e+06	6.11464e+06	5.99545e+06	5.98794e+06	3.39983e+06	3.56666e+06	3.41276e+06	6.43228e+06	6.02248e+06	6.20889e+06	4.28662e+06	4.21114e+06	4.25456e+06	7.42697e+06	7.0361e+06	7.87351e+06	4.92437e+06	4.91704e+06	5.35012e+06	4.51584e+06	4.71198e+06	4.26688e+06	4.46175e+06	4.484e+06	4.5949e+06	1.14353e+07	1.18445e+07	1.20111e+07	2.67669e+06	2.51815e+06	2.59954e+06	6.25567e+06	6.0955e+06	2.43931e+06	4.50861e+06	4.87684e+06	4.86745e+06
MW0145549	425.22	263.16	424.207	C18H28N6O6	[M+H]+	Arg-Tyr-Ser	Amino acids and derivatives	Amino acids and derivatives	-	3	888352	862944	906242	1.68195e+06	1.65608e+06	1.63838e+06	1.70703e+06	1.46624e+06	1.67611e+06	1.75347e+06	1.57563e+06	1.56794e+06	1.47506e+07	1.47417e+07	1.42583e+07	3.597e+06	3.62167e+06	3.59849e+06	3.66505e+06	3.76573e+06	3.73686e+06	4.25805e+06	4.35322e+06	4.25877e+06	1.95722e+06	1.7245e+06	1.79604e+06	1.56349e+06	1.55727e+06	1.54458e+06	668933	653399	604771	975113	985705	930074	3.63384e+06	3.97612e+06	3.94238e+06
mws0120	258.11	104.107	257.103	C8H20NO6P	[M+H]+	Choline Alfoscerate	Lipids	PC	28319-77-9	3	2.8396e+06	2.8987e+06	2.76959e+06	3.13768e+06	2.92812e+06	2.88935e+06	2.00852e+06	1.94225e+06	1.91931e+06	2.55135e+06	2.35295e+06	2.4922e+06	3.01083e+06	2.9232e+06	3.03633e+06	2.91099e+06	3.09494e+06	2.95843e+06	2.97297e+06	3.13988e+06	3.39106e+06	3.49421e+06	3.45451e+06	3.41673e+06	1.14793e+06	1.19382e+06	1.20181e+06	1.3955e+06	1.52663e+06	1.4325e+06	1.59922e+06	1.66121e+06	1.64513e+06	1.76499e+06	1.51748e+06	1.66166e+06	2.50341e+06	2.4855e+06	2.63487e+06
MWS0952	380.26	78.96	381.264	C18H40NO5P	[M-H]-	Dihydrosphingosine-1-Phosphate	Lipids	Sphingolipids	19794-97-9	2	5380.13	5980.13	4735.7	18544.5	17339.9	16944.9	11901	10565.8	10231.3	8534.98	6609.51	8413.57	14160.7	13499	14839.6	43735.5	46828.2	50610.5	17359.2	19062.8	18243.4	23578	22170.9	21315.8	11684.6	8713.31	8048.35	6686.68	5985.5	4026.34	9705.8	7147.59	7106.11	7255.43	7191.62	5905.42	166072	174788	178661
MW0108646	158.08	70.06	157.074	C7H11NO3	[M+H]+	N-Acetylproline	Amino acids and derivatives	Amino acids and derivatives	68-95-1	3	3.67391e+06	3.52692e+06	3.57217e+06	6.7279e+06	6.8854e+06	6.18387e+06	4.06668e+06	3.68635e+06	3.82574e+06	5.3091e+06	5.67771e+06	5.50721e+06	7.73896e+06	7.68337e+06	8.11579e+06	7.28261e+06	6.32903e+06	7.4769e+06	6.05048e+06	6.36918e+06	5.87078e+06	6.57586e+06	6.69342e+06	6.80505e+06	6.27233e+06	5.64871e+06	5.56e+06	8.39077e+06	9.76656e+06	8.69645e+06	5.83062e+06	6.04169e+06	5.33178e+06	5.737e+06	5.69306e+06	5.38157e+06	4.21484e+06	4.30371e+06	4.39759e+06
MW0055437	313.24	251.24	314.246	C18H34O4	[M-H]-	Octadecanedioic acid	Lipids	Free fatty acids	871-70-5	3	106408	110703	103831	239372	246217	238209	233840	254360	230940	388826	395650	419831	477343	484642	486482	103967	112247	106079	91500.9	97272.3	97738.2	81477.3	90222	90067.4	152749	150165	163045	114527	116926	119724	66238.3	74560.5	66666.7	125367	122512	115310	190050	186975	206595
Hmmp001310	188.07	118.07	187.063	C11H9NO2	[M+H]+	3-Indoleacrylic acid	Alkaloids	Plumerane	1204-06-4	1	6.96425e+06	6.73145e+06	6.6577e+06	4.49526e+07	4.37612e+07	4.61789e+07	1.56964e+07	1.39181e+07	1.48328e+07	4.84547e+07	4.72597e+07	4.88669e+07	2.46739e+07	2.55777e+07	2.56974e+07	6.06186e+07	6.21533e+07	6.70705e+07	3.30139e+07	3.47011e+07	3.72454e+07	2.83618e+07	2.72252e+07	2.98137e+07	3.07748e+07	2.98693e+07	3.01906e+07	1.09343e+08	1.06914e+08	1.09523e+08	7.48335e+06	8.83676e+06	9.19084e+06	5.1061e+07	4.42922e+07	4.759e+07	3.06512e+07	3.38732e+07	3.29374e+07
MW0108107	441.17	397.18	332.185	C17H24N4O3	[M+H]+	Lys-Trp	Amino acids and derivatives	Amino acids and derivatives	50674-18-5	3	1.15817e+07	1.10493e+07	1.1724e+07	1.32608e+07	1.21514e+07	1.19962e+07	8.72949e+06	8.438e+06	9.21774e+06	1.31915e+07	1.18122e+07	1.18864e+07	4.43406e+06	4.85304e+06	4.71462e+06	6.79735e+06	6.8664e+06	7.11302e+06	3.50661e+06	3.76991e+06	3.60546e+06	4.77487e+06	4.69238e+06	4.9352e+06	1.92388e+07	2.07104e+07	2.03525e+07	1.98319e+07	2.04123e+07	2.03374e+07	2.505e+07	2.85637e+07	2.80046e+07	2.20849e+07	2.3285e+07	2.14338e+07	1.34676e+07	1.41805e+07	1.4008e+07
MWSmce675	271.08	108.02	272.09	C12H16O7	[M-H]-	Arbutin	Phenolic acids	Phenolic acids	497-76-7	1	4.87961e+07	5.43347e+07	5.44345e+07	4.30733e+07	4.33538e+07	4.53701e+07	5.07128e+07	4.27953e+07	4.27657e+07	4.73005e+07	4.21569e+07	4.74343e+07	2.16277e+07	2.0328e+07	2.03751e+07	2.35675e+07	2.37548e+07	2.16729e+07	2.2567e+07	2.41669e+07	2.26316e+07	2.3159e+07	2.19169e+07	2.38406e+07	1.81397e+07	2.0049e+07	1.98325e+07	1.79135e+07	1.90235e+07	2.1552e+07	1.61741e+07	1.73852e+07	1.59893e+07	1.50322e+07	1.69788e+07	1.67377e+07	2.92673e+07	2.87073e+07	2.9118e+07
pme1474	298.1	136.06	297.09	C11H15N5O3S	[M+H]+	5'-Deoxy-5'-(methylthio)adenosine	Nucleotides and derivatives	Nucleotides and derivatives	2457-80-9	1	1.00909e+07	9.77399e+06	1.001e+07	9.01946e+06	9.14189e+06	9.12232e+06	6.31895e+06	6.02893e+06	5.37025e+06	7.93912e+06	7.64027e+06	8.40551e+06	8.69121e+06	9.40091e+06	8.62101e+06	1.07874e+07	1.02151e+07	1.05912e+07	8.1801e+06	7.70687e+06	8.50949e+06	1.02585e+07	1.04623e+07	1.01736e+07	2.08408e+07	1.92149e+07	2.02971e+07	2.7342e+07	2.64683e+07	2.60821e+07	17872613	1.63363e+07	1.50269e+07	2.16943e+07	2.27618e+07	1.91445e+07	1.78621e+07	1.84687e+07	1.87037e+07
MW0054875	301.07	258.02	158.131	C9H18O2	[M-H]-	Methyl caprylate	Organic acids	Organic acids	111-11-5	3	3.36754e+07	3.61944e+07	3.58112e+07	1.95179e+06	1.8379e+06	1.57392e+06	8.43349e+06	8.86345e+06	8.97596e+06	2.04151e+07	1.89317e+07	1.94418e+07	506885	494149	522691	449583	293478	304452	188670	153502	165844	3.51781e+06	3.27948e+06	3.29253e+06	9.21486e+06	9.88155e+06	9.58632e+06	1.7674e+07	1.85403e+07	1.7268e+07	4.34991e+06	4.39944e+06	4.50268e+06	5.03753e+06	4.63112e+06	6.04733e+06	6.82957e+06	7.27944e+06	7.68016e+06
MW0158096	498.26	455.22	497.25	C23H31N9O4	[M+H]+	Trp-Arg-His	Amino acids and derivatives	Amino acids and derivatives	-	3	1.82798e+06	1.83139e+06	1.80236e+06	2.48552e+06	2.41016e+06	2.35759e+06	4.4414e+06	4.31229e+06	4.26918e+06	5297903	4.86478e+06	5.86866e+06	1.0435e+06	1.05264e+06	1.04303e+06	701062	675381	744321	1.56287e+06	1.41187e+06	1.49259e+06	700040	692765	738661	2.70539e+06	2.66279e+06	3.00969e+06	1.79487e+06	1.98563e+06	1.97942e+06	1.4889e+06	1.49631e+06	1.58892e+06	1.45988e+06	1.53336e+06	1.53376e+06	3.19715e+06	3.10138e+06	3.27979e+06
Hmyp002656	222.08	130.06	221.069	C11H11NO4	[M+H]+	Methyl dioxindole-3-acetate	Alkaloids	Plumerane	57061-18-4	1	1.99229e+06	1.84967e+06	1.91348e+06	3.28012e+06	3.44563e+06	3.13655e+06	2.97603e+06	3.07908e+06	3.1279e+06	3.9167e+06	3.97755e+06	4.26514e+06	3.67485e+06	3.68104e+06	3.3621e+06	1.54188e+06	1.67349e+06	1.44452e+06	2.20472e+06	2.12853e+06	2.11608e+06	1.73024e+06	1.86348e+06	1.82643e+06	2.02081e+06	1.99294e+06	2.19921e+06	2.15259e+06	2.42574e+06	2.46594e+06	964280	1.10553e+06	1.01167e+06	1.40414e+06	1.28459e+06	1.27975e+06	2.4095e+06	2.40625e+06	2.58276e+06
Lmhp010908	536.37	184.07	535.364	C27H54NO7P	[M+H]+	LysoPC 19:1	Lipids	LPC	-	1	64242.2	69761.3	62495.4	115310	131078	114716	203860	197154	198079	277241	263397	280580	175814	178237	177781	77583.9	76185.4	65740.8	144454	130896	160608	63509.5	83425.6	77909.5	174306	162136	160183	93220.8	107939	97271.5	39618.4	38515.4	41439.3	63779.7	72825	56724.6	192133	206504	194475
MWS20169	269.046	254.021	270.053	C15H10O5	[M-H]-	2,5-dihydroxy-1-methoxy-anthraquinone	Quinones	Anthraquinone	-	3	29255.2	41032.1	25973	19889.9	14596.5	17017.2	27308.4	23032.8	18395.9	19608.4	15187.3	11986	31825.8	29262.4	33622.7	18791.3	30584.6	22094.5	26590.1	36971.4	44397.2	20208.6	21812.6	36258.2	25075.4	18612.4	22019.1	9411.62	16324.1	11079.9	13674.9	11435.3	19061.1	13127.3	16660.9	16572.8	32554.8	30557.4	31676.7
MW0153158	524.27	184.07	523.264	C24H37N5O8	[M+H]+	Lys-Thr-Phe-Glu	Amino acids and derivatives	Amino acids and derivatives	-	3	607499	577566	619059	866842	845005	858939	1.39366e+06	1.41491e+06	1.34467e+06	1.50372e+06	1.46235e+06	1.60549e+06	795178	886918	888790	425402	440692	460083	925448	927754	953697	589563	542342	538994	1.06829e+06	1.03921e+06	1.08956e+06	648919	635150	633446	419077	483854	473856	480143	495462	497857	1.24332e+06	1.38965e+06	1.28088e+06
Lmmn002793	407.1	287.06	408.106	C19H20O10	[M-H]-	Iriflophenone-3-C-glucoside	Phenolic acids	Phenolic acids	104669-02-5	1	2.73405e+06	2.96436e+06	2.85676e+06	2.88327e+06	3.06237e+06	2.61062e+06	2.72061e+06	2.74585e+06	2.71081e+06	2.64358e+06	2.50815e+06	2.59007e+06	1.59026e+06	1.49598e+06	1.46697e+06	2.13144e+06	2.14995e+06	2.07483e+06	1.55989e+06	1.77874e+06	1.62168e+06	1.80671e+06	2.19865e+06	2.05841e+06	704038	674159	856825	1.00349e+06	907611	989697	977421	992365	977261	1.05748e+06	1.07055e+06	931241	1.6446e+06	1.74641e+06	1.78357e+06
Lmhp011388	353.27	261.22	352.261	C21H36O4	[M+H]+	2-α-Linolenoyl-glycerol	Lipids	Glycerol ester	55268-58-1	1	1.03054e+06	1.13762e+06	1.06437e+06	2.47336e+06	2.5458e+06	2.54351e+06	2.7274e+06	2.81327e+06	2.80875e+06	2.62877e+06	3.04195e+06	2.9084e+06	1.38593e+06	1.58389e+06	1.62205e+06	1.45349e+06	1.46284e+06	1.56788e+06	1.99321e+06	1.94685e+06	1.96119e+06	1.84976e+06	1.86217e+06	1.84079e+06	1.02118e+06	1.10821e+06	1.07225e+06	988090	1.02502e+06	1.12949e+06	1.31077e+06	1.23551e+06	1.27083e+06	931023	1.00701e+06	984901	2.01628e+06	2.01485e+06	2.03976e+06
MWSslk207	453.339	371.255	454.345	C30H46O3	[M-H]-	3-Oxolanosta-8,24-dien-21-oic acid (Beta-Elemonic acid)	Terpenoids	Triterpene	28282-25-9	3	24339.7	21420.7	24348.5	20616.9	19796	25527.8	22488.8	23202.1	24035.3	51108.1	43262.2	44787	22239.3	21617.1	23616.9	25381.7	25961	21479	17391.4	19881.1	17987.3	23451.9	23591.9	22542.7	45352.8	45127	45118.2	32458	10633.3	9823.75	18317.5	6467.62	25080.6	42614.8	41199.7	38929	24121.7	27250.8	25096.4
mws0056	463.088	316.025	464.096	C21H20O12	[M-H]-	Myricetin-3-O-rhamnoside (Myricitrin)	Flavonoids	Flavonols	17912-87-7	3	1.7346e+06	1.17568e+06	1.66895e+06	1.4547e+06	1.37379e+06	1.07227e+06	1.81872e+06	1.88907e+06	1.86411e+06	2.04284e+06	2.20559e+06	2.10563e+06	204041	214678	216611	166396	179793	179656	179047	195599	232091	281938	264515	205009	216995	188046	212852	223037	306512	247060	222037	204149	224314	237831	216081	178843	618118	680442	656373
MW0150353	537.27	333.08	536.259	C24H36N6O8	[M+H]+	Gly-Glu-Gly-Phe-Lys	Amino acids and derivatives	Amino acids and derivatives	-	3	252871	276058	282717	269497	203000	221433	437862	479934	441107	229711	209657	231297	49492.7	88027.9	94490.2	178820	230482	228774	103262	128402	131635	95248.5	89268.2	82913.2	5.60445e+06	5.71348e+06	5.62389e+06	7.70108e+06	7.82911e+06	7.32579e+06	3.46821e+06	3.27219e+06	3.37326e+06	6.35265e+06	6.72781e+06	6.36606e+06	7.44832e+06	8.0712e+06	7.64084e+06
pmp001270	494.32	184.07	493.317	C24H48NO7P	[M+H]+	LysoPC 16:1	Lipids	LPC	76790-27-7	2	473161	456175	491270	647965	657866	567832	1.0394e+06	1.03882e+06	1.04914e+06	982233	899705	952402	394359	421011	413981	177842	342751	348959	517386	524400	547626	458148	452188	456663	1.08888e+06	1.07902e+06	1.074e+06	613012	636461	643733	537088	535822	712617	593810	634260	584664	826483	874213	803014
pme0193	147.08	84.04	146.069	C5H10N2O3	[M+H]+	L-Glutamine	Amino acids and derivatives	Amino acids and derivatives	56-85-9	3	7.96244e+06	8.15517e+06	8.55887e+06	3.81185e+07	39236462	3.91979e+07	9.164e+06	9.16907e+06	9.53858e+06	1.59476e+07	1.62283e+07	1.59804e+07	1.6275e+07	1.88832e+07	1.60569e+07	2.68555e+07	2.60381e+07	2.71047e+07	2.32824e+07	2.28595e+07	2.37292e+07	1.75866e+07	1.99481e+07	1.81491e+07	1.13531e+07	1.20588e+07	1.13322e+07	5.16017e+07	5.36289e+07	4.69272e+07	1.28507e+07	1.31091e+07	1.38798e+07	2.16211e+07	2.28456e+07	2.01721e+07	1.99754e+07	2.13057e+07	2.01381e+07
mws0885	153.019	109.029	154.027	C7H6O4	[M-H]-	2,4-Dihydroxybenzoic acid	Phenolic acids	Phenolic acids	89-86-1	3	382927	384230	422301	658899	586179	591769	731424	735527	768355	768168	806237	808982	1.61871e+06	1.59583e+06	1.67856e+06	1.30463e+06	1.27484e+06	1.25726e+06	1.62619e+06	1.57767e+06	1.55795e+06	757079	830071	796589	574178	559630	542244	683866	647959	616809	366544	396741	398913	474589	457135	530215	904098	886138	911850
MW0149942	377.14	345.1	376.123	C13H20N4O9	[M+H]+	Glu-Asp-Asn	Amino acids and derivatives	Amino acids and derivatives	-	3	3.9749e+06	3.82766e+06	4.15745e+06	4.79848e+06	5.02138e+06	5.3826e+06	5.66073e+06	5.73899e+06	5.90923e+06	5.08889e+06	5.60318e+06	6.16504e+06	4.42888e+06	4.86946e+06	5.01891e+06	4.41369e+06	4.11916e+06	4.45158e+06	3.26893e+06	3.17309e+06	3.293e+06	3.78299e+06	4.64401e+06	5.12956e+06	3.47721e+06	3.30207e+06	2.81495e+06	3.51727e+06	3.7514e+06	3.36527e+06	2.90882e+06	3.21208e+06	3.11533e+06	2.64389e+06	2.68843e+06	2.66649e+06	3.60668e+06	3.86317e+06	3.75706e+06
MW0151484	529.39	149.13	528.375	C24H48N8O5	[M+H]+	Ile-Leu-Arg-Lys	Amino acids and derivatives	Amino acids and derivatives	-	3	119376	99305.4	109550	145667	162263	162198	288076	312633	273161	102234	104551	94475.5	627175	705597	664902	153554	164767	158001	379189	371944	379962	352409	384765	383357	387590	361622	348854	236553	264767	263183	85933.2	84528.7	73888.1	166862	148140	145273	231509	218899	230062
MW0145548	485.24	317.08	484.243	C24H32N6O5	[M+H]+	Arg-Tyr-Phe	Amino acids and derivatives	Amino acids and derivatives	-	3	4.68957e+06	4.84193e+06	4.67142e+06	9.68325e+06	8.74432e+06	9.04391e+06	1.00287e+07	1.34607e+07	1.1734e+07	1.39045e+07	1.41778e+07	1.25189e+07	4.81274e+07	4.26039e+07	5.03287e+07	1.77398e+07	1.5656e+07	1.4475e+07	2.04506e+07	2.14724e+07	2.20062e+07	1.96747e+07	2.42327e+07	2.06251e+07	4.58101e+07	5.44405e+07	5.33992e+07	4.51181e+07	4.9702e+07	5.04962e+07	2.94815e+07	2.37538e+07	2.78777e+07	2.86921e+07	2.84599e+07	2.96527e+07	2.89373e+07	3.03088e+07	2.97977e+07
mws0256	118.09	72.08	117.079	C5H11NO2	[M+H]+	L-Valine	Amino acids and derivatives	Amino acids and derivatives	72-18-4	1	7.27679e+06	6.95701e+06	6.7325e+06	6.16678e+07	5.80359e+07	6.54738e+07	8.01629e+06	6.4901e+06	7.73879e+06	1.50155e+07	1.48011e+07	1.59623e+07	2.00324e+07	2.28194e+07	2.23281e+07	1.175e+08	1.11565e+08	1.10607e+08	3.63209e+07	3.67534e+07	4.31276e+07	5.04663e+07	5.76754e+07	4.62787e+07	1.07027e+07	1.04471e+07	1.15243e+07	7.2086e+07	7.08779e+07	6.38734e+07	2.46393e+07	2.4289e+07	2.50568e+07	4.97536e+07	5.2046e+07	4.75009e+07	4.48726e+07	4.50021e+07	4.5284e+07
Lmhp010190	522.36	184.07	521.348	C26H52NO7P	[M+H]+	LysoPC 18:1(2n isomer)	Lipids	LPC	-	1	1.84716e+07	1.7858e+07	17326468	2.4547e+07	2.48641e+07	2.55534e+07	4.44666e+07	4.24462e+07	4.3989e+07	4.47601e+07	4.50763e+07	4.77268e+07	2.39739e+07	2.74044e+07	2.72749e+07	1.24157e+07	1.16253e+07	1.2397e+07	2.78393e+07	2.69321e+07	3.06059e+07	1.71617e+07	1.63247e+07	1.62289e+07	3.34345e+07	3.16641e+07	3.32342e+07	1.84905e+07	1.94368e+07	1.85114e+07	1.29167e+07	1.41199e+07	1.36029e+07	1.56836e+07	1.48693e+07	1.42951e+07	3.87179e+07	4.08862e+07	4.01066e+07
pmb0889	279.232	95.0855	278.225	C18H30O2	[M+H]+	Punicic acid (9Z,11E,13Z-octadecatrienoic acid)	Lipids	Free fatty acids	544-72-9	1	750519	777814	726136	844665	769305	741170	1.53756e+06	1.49759e+06	1.60035e+06	1.21294e+06	1.26523e+06	1.30311e+06	711974	652298	718339	392625	402734	349621	1.15593e+06	1.31013e+06	1.15391e+06	477729	496711	468604	742055	706736	664525	469413	531356	487067	677752	678570	687104	826446	737980	639403	697762	715599	701516
MWSslk132	285.21	223.21	286.214	C16H30O4	[M-H]-	Hexadecanedioic acid	Lipids	Free fatty acids	505-54-4	2	231098	231954	225348	362583	369437	348656	352574	371681	350212	487700	505486	491334	677379	661586	673251	204434	195835	196511	215043	202745	202333	204559	199582	204987	272707	258830	259483	223615	226700	218196	196664	192452	184522	225937	211994	222853	324834	337904	332447
mws2118	435.13	167.04	436.137	C21H24O10	[M-H]-	Phloretin-2'-O-glucoside (Phlorizin)	Flavonoids	Chalcones	60-81-1	1	1.31658e+06	1.45845e+06	1.35e+06	2.66261e+06	2.44958e+06	2.49896e+06	2.63912e+06	2.43718e+06	2.3887e+06	2.45032e+06	2.33742e+06	2.49153e+06	3.16972e+06	3.23728e+06	3.03238e+06	1.71168e+06	1.53667e+06	1.63019e+06	1.52311e+06	1.45781e+06	1.56501e+06	1.84276e+06	1.83108e+06	1.61053e+06	1.79729e+06	1.78481e+06	1.92671e+06	1.76032e+06	1.89671e+06	1.87305e+06	1.37773e+06	1.31013e+06	1.31469e+06	993201	1.03937e+06	1.0851e+06	2.2763e+06	2.51151e+06	2.4715e+06
MWS1848	135.045	92.0274	136.052	C8H8O2	[M-H]-	Phenyl acetate*	Phenolic acids	Phenolic acids	122-79-2	3	414749	475954	476023	196214	188161	184104	197731	208948	187534	246614	245726	254745	107169	116056	142149	139093	127346	130834	169067	184362	132889	167438	157475	180472	100921	93602.9	96320.4	116606	125665	121038	106408	103130	57401.6	110603	139977	97497.6	420306	412291	402770
MW0149956	475.16	355.12	476.175	C18H28N4O11	[M-H]-	Glu-Asp-Val-Asp	Amino acids and derivatives	Amino acids and derivatives	-	3	757614	654458	679080	1.3935e+06	1.47646e+06	1.50734e+06	1.58874e+06	1.70216e+06	1.54574e+06	1.59289e+06	1.38484e+06	1.27444e+06	831668	935182	863084	551701	610606	532067	598809	622056	666609	617390	650651	581113	167316	163579	164643	121636	128067	116773	125696	122605	125723	129729	124624	135969	738926	735004	771931
pmb2319	482.32	184.07	481.317	C23H48NO7P	[M+H]+	LysoPC 15:0	Lipids	LPC	108273-89-8	1	411189	369795	430178	704790	710706	728977	700061	631280	610874	488516	532774	487800	580949	550501	574262	526544	492174	509372	577740	634689	545560	611296	626170	605168	461708	449699	459931	345186	330287	348508	357958	355783	334894	375768	363781	332154	499023	498769	563646
mws0071	415.1	269.04	416.111	C21H20O9	[M-H]-	Apigenin-4'-O-rhamnoside	Flavonoids	Flavones	133538-77-9	3	2.67934e+06	2.58168e+06	2.63159e+06	2.12471e+06	2.06049e+06	2.01758e+06	1.78987e+06	1.99746e+06	1.93805e+06	1.72371e+06	1.90635e+06	1.94141e+06	468391	463098	559318	379480	399970	375760	443287	554718	712600	340159	397008	343815	133844	155896	171959	179286	204581	141030	94333.4	128893	121817	174939	186088	139976	899329	928011	838969
pmn001513	321.03	125.02	322.033	C14H10O9	[M-H]-	Digallic Acid	Phenolic acids	Phenolic acids	536-08-3	1	3.94057e+07	3.60504e+07	3.60975e+07	1.33143e+08	1.46104e+08	1.28736e+08	1.25963e+08	1.49406e+08	1.53332e+08	1.19341e+08	8.74322e+07	9.29854e+07	3.19143e+07	3.61713e+07	3.67429e+07	5.29836e+07	4.88787e+07	5.26847e+07	2.73701e+07	2.75611e+07	2.86365e+07	3.88059e+07	3.9408e+07	3.97503e+07	4.31932e+07	4.53085e+07	4.63897e+07	4.04926e+07	3.84173e+07	3.8684e+07	5.25472e+07	5.6732e+07	6.23931e+07	5.49309e+07	5.8579e+07	5.95047e+07	5.03685e+07	5.43536e+07	5.18764e+07
pmn001421	337.09	191.06	338.1	C16H18O8	[M-H]-	3-O-p-Coumaroylquinic acid*	Phenolic acids	Phenolic acids	87099-71-6	1	2.56536e+07	2.87588e+07	2.61757e+07	3.43425e+07	3.80307e+07	3.69299e+07	3.4773e+07	3.57355e+07	3.52833e+07	3.21957e+07	2.79889e+07	3.07743e+07	1.41365e+06	1.47209e+06	1.44261e+06	3.14906e+06	3.13049e+06	3.29593e+06	1.96987e+06	2.04095e+06	2.16682e+06	3.26277e+06	3.20858e+06	3.11808e+06	1.17704e+07	1.0929e+07	1.17909e+07	1.48387e+07	1.48819e+07	1.52966e+07	1.4602e+07	1.39168e+07	1.46581e+07	1.99253e+07	1.96189e+07	1.94803e+07	1.60664e+07	1.5879e+07	1.72122e+07
Lmmn004912	315.051	271.019	316.058	C16H12O7	[M-H]-	3-O-Methylquercetin	Flavonoids	Flavonols	1486-70-0	3	303837	284377	312058	246283	253142	263839	312243	280625	296264	338833	323051	374773	176974	195674	194560	147004	144589	50945	126252	146271	141595	208643	218448	231226	174331	161751	170861	263569	249547	282455	214129	55807.6	194303	155493	159404	159131	247731	252072	258923
MWS00327g	106.05	60.0445	105.043	C3H7NO3	[M+H]+	L-Isoserine	Amino acids and derivatives	Amino acids and derivatives	632-13-3	3	1.25901e+06	1.17207e+06	1.1884e+06	3.01275e+06	3.04123e+06	3.18878e+06	1.64542e+06	1.43752e+06	1.50698e+06	2.66086e+06	2.70924e+06	2.73893e+06	1.55874e+06	1.63124e+06	1.52052e+06	1.77837e+06	1.69964e+06	1.93548e+06	1.92944e+06	1.96446e+06	1.97403e+06	1.66897e+06	1.73428e+06	1.75237e+06	1.33432e+06	1.34539e+06	1.44939e+06	3.21053e+06	3.35101e+06	3.12308e+06	1.65735e+06	1.5716e+06	1.58006e+06	2.57569e+06	2.79941e+06	2.58727e+06	2.03696e+06	2.12834e+06	1.97899e+06
MW0153152	407.2	260.11	384.212	C16H28N6O5	[M+Na]+	Lys-Thr-His	Amino acids and derivatives	Amino acids and derivatives	-	3	1.79642e+06	2.06079e+06	2.10521e+06	7.5676e+06	7.9142e+06	8.02102e+06	7.8905e+06	8.3865e+06	4.29146e+06	5.6506e+06	5.45963e+06	5.15466e+06	1.65997e+07	1.75196e+07	1.70641e+07	5.18314e+06	5.37123e+06	5.46583e+06	1.42671e+07	1.3398e+07	1.37641e+07	7.61917e+06	6.8716e+06	7.81961e+06	8.04789e+06	7.24382e+06	7.28875e+06	9.29422e+06	8.61892e+06	9.20125e+06	1.65137e+06	1.78706e+06	1.70698e+06	4.78175e+06	4.1379e+06	4.14797e+06	5.60582e+06	6.14861e+06	6.03248e+06
Zaln004082	335.08	179.03	336.084	C16H16O8	[M-H]-	3-O-caffeoylshikimic acid	Phenolic acids	Phenolic acids	-	2	1.68513e+06	1.68712e+06	1.82348e+06	1.0349e+06	1.03513e+06	963677	840331	848585	1001280	1.18769e+06	1.03238e+06	1.16063e+06	367222	354458	360332	643955	712236	643877	400375	434784	403726	653291	694281	568505	681351	691562	784029	996592	1.07265e+06	1.19003e+06	1.16633e+06	1.327e+06	1.28088e+06	1.14045e+06	1.16487e+06	1.10553e+06	886993	1.00579e+06	999612
mws0192	117.02	73.03	118.027	C4H6O4	[M-H]-	Succinic acid*	Organic acids	Organic acids	110-15-6	1	5.94761e+07	5.76401e+07	5.42468e+07	4.66933e+07	4.32569e+07	4.84198e+07	5.92624e+07	6.10392e+07	5.35737e+07	4.66412e+07	4.40427e+07	4.88356e+07	3.26182e+07	3.5385e+07	3.33976e+07	3.54444e+07	3.61834e+07	3.36945e+07	3.15605e+07	3.38853e+07	3.51654e+07	3.36382e+07	3.1086e+07	3.23335e+07	2.00151e+07	1.91438e+07	1.93749e+07	2.80616e+07	2.42234e+07	2.42722e+07	3.54877e+07	4.18921e+07	4.01147e+07	2.57264e+07	2.49813e+07	2.75022e+07	4.74796e+07	4.79613e+07	5.13659e+07
MWS00330g	116.071	70.0662	115.063	C5H9NO2	[M+H]+	1-Amino-1-cyclobutane-carboxylic-acid	Amino acids and derivatives	Amino acids and derivatives	22264-50-2	3	6.17621e+06	6.07269e+06	6.378e+06	3.52229e+07	3.35124e+07	3.74994e+07	5.92344e+06	5.51377e+06	5.67793e+06	1.21491e+07	12606790	1.41213e+07	1.46154e+07	1.6241e+07	1.65826e+07	4.49588e+07	49001895	4.70583e+07	3.61296e+07	3.78876e+07	3.97726e+07	3.29744e+07	3.44554e+07	3.01085e+07	1.01885e+07	1.14686e+07	1.17334e+07	4.09004e+07	4.15899e+07	4.24301e+07	1.80701e+07	1.84798e+07	1.95675e+07	3.10325e+07	3.2253e+07	2.90219e+07	4.04645e+07	4.23221e+07	4.55999e+07
MWSmce230	183.03	124.02	184.037	C8H8O5	[M-H]-	Methyl gallate*	Phenolic acids	Phenolic acids	99-24-1	1	3.02721e+07	31825146	3.06492e+07	5.28383e+07	5.40261e+07	5.38561e+07	5.31463e+07	6.07764e+07	5.93587e+07	6.27978e+07	6.2227e+07	6.49858e+07	3.37048e+07	3.84407e+07	3.86936e+07	4.38963e+07	3.87838e+07	3.96219e+07	3.56314e+07	3.39519e+07	3.70708e+07	4.06445e+07	3.75415e+07	3.78992e+07	6.13725e+07	6.3477e+07	6.19535e+07	4.59464e+07	4.91991e+07	4.92182e+07	4.89073e+07	4.88214e+07	5.14092e+07	6.69882e+07	6.58977e+07	6.78441e+07	8.19655e+07	8.47679e+07	8.74358e+07
MW0150927	386.16	177.05	385.16	C15H23N5O7	[M+H]+	His-Glu-Thr	Amino acids and derivatives	Amino acids and derivatives	-	3	2.43971e+06	2.44737e+06	2.38351e+06	5.6046e+06	5.29425e+06	5.34975e+06	4.83531e+06	4.0553e+06	4.9604e+06	5.14544e+06	4.7046e+06	4.87841e+06	9.13419e+06	8.23364e+06	9.42287e+06	4.289e+06	3.93058e+06	3.97403e+06	4.39177e+06	4.32107e+06	4.26574e+06	2.98102e+06	3.06245e+06	2.96338e+06	2.09039e+06	2.24809e+06	2.2747e+06	1.54151e+06	1.55534e+06	1.49471e+06	670650	901197	598213	1.07208e+06	1.09469e+06	1.14373e+06	4.97527e+06	5.01153e+06	4.89005e+06
MW0017099	291.2	195.14	292.204	C18H28O3	[M-H]-	9s,13r-12-Oxophytodienoic Acid	Lipids	Free fatty acids	71606-07-0	3	189793	216565	207748	191533	187224	199429	298786	302953	328377	444167	454194	489295	352152	353433	328686	182847	189212	183809	456074	467335	462345	201258	209566	194741	161654	182744	164043	127899	140261	141352	321777	313770	314428	180648	193884	184087	224570	231999	238939
pme0243	131.035	87.0452	132.042	C5H8O4	[M-H]-	Glutaric acid*	Organic acids	Organic acids	110-94-1	3	502467	532767	560347	980879	890814	828983	593391	530416	534865	718363	696616	651314	191264	172663	183066	360594	353674	349345	202411	236766	245247	301118	311674	347104	387876	398916	391058	1.08412e+06	1.10104e+06	1.10093e+06	540297	541049	543433	660076	676222	595381	454236	473288	472709
MWSHY0009	301.071	286.048	300.063	C16H12O6	[M+H]+	Diosmetin (5,7,3'-Trihydroxy-4'-methoxyflavone)	Flavonoids	Flavones	520-34-3	3	554877	699759	738405	637534	702746	688460	780417	685987	660365	805121	820933	878947	295072	436637	367390	1.27058e+06	1.35452e+06	1.38167e+06	462743	481551	454251	698403	659288	595631	742834	645388	536914	633149	724411	742586	691813	728194	814088	827179	834564	707152	1.1203e+06	1.25313e+06	1.27546e+06
Lmyp004318	595.145	287.056	594.137	C30H26O13	[M+H]+	Kaempferol-3-O-(6''-p-Coumaroyl)galactoside*	Flavonoids	Flavonols	-	3	375833	349799	383862	803069	864094	825979	793159	742846	764051	896826	810410	905403	409761	479028	446185	326973	386049	338449	260738	278582	314522	307394	242563	283768	214690	227256	200848	259863	332125	274876	265585	299862	285929	318496	336230	307718	464625	521173	472408
Lmhp008833	494.32	184.07	493.317	C24H48NO7P	[M+H]+	LysoPC 16:1(2n isomer)	Lipids	LPC	-	1	481193	162705	511960	666956	671960	620803	1.05856e+06	1.03783e+06	1.07709e+06	916151	917692	957535	376867	421510	393964	361353	356852	385170	539813	493776	514595	473610	448604	460635	1.06863e+06	1.10476e+06	1.08216e+06	603637	668341	665808	725234	545413	765752	594910	624547	595157	845979	878457	901110
MW0148015	372.17	164.11	371.163	C15H25N5O4S1	[M+H]+	Cys-His-Leu	Amino acids and derivatives	Amino acids and derivatives	-	3	1.62522e+06	1.80444e+06	1.85068e+06	4.12097e+06	4.09769e+06	3.56791e+06	4.97257e+06	5.33867e+06	5.41939e+06	6.57862e+06	5.73802e+06	6.73451e+06	6.17094e+06	6.03016e+06	6.04062e+06	994695	1.02941e+06	1.09835e+06	1.54833e+06	1.4633e+06	1.33719e+06	1.36354e+06	1.5437e+06	1.508e+06	1.7772e+06	1.61265e+06	1.74708e+06	1.70603e+06	1.88088e+06	1.56115e+06	640470	658495	576210	958172	986313	876037	3.51823e+06	3.74239e+06	3.41569e+06
pme0026	147.11	84.08	146.106	C6H14N2O2	[M+H]+	L-Lysine	Amino acids and derivatives	Amino acids and derivatives	56-87-1	3	8.70204e+06	8.81361e+06	8.90805e+06	4.04722e+07	3.99742e+07	4.22454e+07	9.70755e+06	9.65663e+06	1.00546e+07	1.70546e+07	1.71454e+07	1.71895e+07	1.76366e+07	2.11673e+07	1.77854e+07	2.88607e+07	2.76167e+07	2.95812e+07	2.64554e+07	2.56765e+07	2.7154e+07	1.93823e+07	2.14917e+07	2.02117e+07	1.29502e+07	1.26475e+07	1.23901e+07	5.55313e+07	5.62641e+07	5.07435e+07	1.50832e+07	1.45898e+07	1.47505e+07	2.38656e+07	2.37659e+07	2.32513e+07	2.1637e+07	2.36791e+07	2.14919e+07
HJN055	435.13	273.08	436.137	C21H24O10	[M-H]-	Dihydrocharcone-4'-O-glucoside	Flavonoids	Chalcones	-	1	1.63243e+06	1.75895e+06	1.67922e+06	3.12722e+06	3.21351e+06	3.31944e+06	3.43889e+06	3.38973e+06	3.34474e+06	3.26745e+06	3.34256e+06	3.10637e+06	4.18342e+06	4.24522e+06	3.95135e+06	1.76473e+06	1.79594e+06	1.71917e+06	1.461e+06	1.70435e+06	1.58283e+06	2.08456e+06	2.04868e+06	1.9328e+06	2.34143e+06	2.14608e+06	2.427e+06	2.24343e+06	2.21942e+06	2.38271e+06	1.57746e+06	1.64303e+06	1.58317e+06	1.42633e+06	1.54048e+06	1.45814e+06	2.78099e+06	2.81286e+06	3.06227e+06
MW0150871	400.14	136.06	399.139	C15H21N5O8	[M+H]+	His-Asp-Glu	Amino acids and derivatives	Amino acids and derivatives	-	3	1.16459e+07	1.25061e+07	1.25691e+07	1.40785e+07	1.32248e+07	1.30832e+07	1.24968e+07	1.09731e+07	1.1122e+07	8.75474e+06	9.08647e+06	9.739e+06	3.47432e+06	2.62878e+06	3.41931e+06	3.12959e+06	3.26466e+06	3.36128e+06	3.23232e+06	3.10306e+06	2.94931e+06	4.18672e+06	3.53025e+06	3.45271e+06	4.8449e+06	4.34901e+06	4.02198e+06	5.02235e+06	4.74412e+06	4.8423e+06	5.22921e+06	4.32375e+06	4.87699e+06	5.4601e+06	5.41006e+06	5.09197e+06	5.67511e+06	6.3086e+06	5.65826e+06
HJN110	455.36	455.36	456.36	C30H48O3	[M-H]-	3-Hydroxylup-20(29)-en-28-oic acid (Betulinic acid)*	Terpenoids	Triterpene	472-15-1	2	2.08496e+06	2.17195e+06	1.89261e+06	4.75287e+06	4.83227e+06	4.97342e+06	5.73008e+06	6.27685e+06	5.44599e+06	959322	6.72329e+06	6.77488e+06	1.6617e+07	1.6369e+07	1.56938e+07	1.06739e+07	1.04993e+07	1.07786e+07	1.1355e+07	1.21912e+07	1.14639e+07	1.08588e+07	1.02966e+07	1.03109e+07	7.99575e+06	7.80263e+06	8.94109e+06	7.98456e+06	8.33387e+06	8.15104e+06	4.04809e+06	3.629e+06	3.96579e+06	6.02708e+06	6.0692e+06	5.88126e+06	8.33017e+06	9.29409e+06	9.07853e+06
MWSmce461	102.055	56.0497	101.048	C4H7NO2	[M+H]+	L-Azetidine-2-carboxylic acid*	Alkaloids	Alkaloids	2133-34-8	3	875368	967703	845267	1.51266e+06	1.65896e+06	1.58908e+06	721079	914179	815335	1.03221e+06	1.23508e+06	1.09394e+06	1.47243e+06	1.55534e+06	1.50876e+06	2.26976e+06	2.16635e+06	2.27854e+06	2.13523e+06	1.78921e+06	2.00157e+06	1.65377e+06	1.65884e+06	1.54698e+06	1.06513e+06	1.10599e+06	1.02433e+06	1.87919e+06	1.68995e+06	2.087e+06	1.32537e+06	1.34429e+06	1.27496e+06	1.65039e+06	1.74875e+06	1.68221e+06	1.37605e+06	1.55542e+06	1.59296e+06
MW0157890	401.15	269.11	402.143	C20H22N2O7	[M-H]-	Thr-HoPhe-OH	Amino acids and derivatives	Amino acids and derivatives	-	3	5.68935e+06	5.22373e+06	5.41416e+06	5.10648e+06	4.84811e+06	5.43957e+06	4.45207e+06	4.69637e+06	4.54539e+06	4.29367e+06	4.55019e+06	4.17128e+06	1.45596e+06	1.52693e+06	1.32531e+06	1.69288e+06	1.43005e+06	1.65111e+06	1.59831e+06	1.75551e+06	1.72339e+06	1.48623e+06	1.52539e+06	1.44173e+06	2.69396e+06	2.22758e+06	2.72543e+06	2.66414e+06	2.63818e+06	3.39015e+06	2.82975e+06	2.6267e+06	2.81388e+06	3.1006e+06	2.74361e+06	3.01137e+06	3.12802e+06	3.49338e+06	3.4905e+06
pmb0801	346.113	184.06	345.106	C14H19NO9	[M+H]+	4-Pyridoxic acid-O-glucoside	Others	Vitamin	-	3	690626	590898	575426	1.08247e+06	977086	847997	930945	938975	503781	1.21523e+06	1.36246e+06	1.28773e+06	6.01787e+06	6.58189e+06	6.72041e+06	2.47418e+06	2.34867e+06	2.66853e+06	2.79528e+06	2.88656e+06	3.02892e+06	2.26044e+06	2.27744e+06	2.2816e+06	8.31291e+06	8.90714e+06	9.08501e+06	9.71788e+06	7.84533e+06	8.4154e+06	3.45196e+06	3.31731e+06	3.50184e+06	4.56233e+06	4.48626e+06	4.12045e+06	4.41358e+06	4.58285e+06	5.00966e+06
Lmmn009170	455.35	455.35	456.36	C30H48O3	[M-H]-	3-Hydroxy-9,19-cyclolanost-24-en-26-oic acid (Mangiferolic acid)	Terpenoids	Triterpene	4184-34-3	1	2.30341e+06	1.70297e+06	3.50014e+06	4.20689e+06	4.4559e+06	4.79069e+06	5.34539e+06	5.69829e+06	5.43427e+06	5.96602e+06	5.84841e+06	6.04204e+06	1.67458e+07	1.60073e+07	1.54263e+07	8.7798e+06	9.73185e+06	9.0632e+06	1.05986e+07	1.05113e+07	9.74466e+06	9.06064e+06	9.40655e+06	8.70881e+06	6.81556e+06	7.88793e+06	7.55945e+06	6.71806e+06	6.89725e+06	7.24367e+06	3.69902e+06	3.64804e+06	3.83931e+06	5.38105e+06	5.76736e+06	5.06886e+06	7.91756e+06	8.06505e+06	7.97446e+06
MW0150950	555.28	333.08	554.281	C23H38N8O8	[M+H]+	His-Gly-Val-Asp-Lys	Amino acids and derivatives	Amino acids and derivatives	-	3	220048	224897	216785	183478	32231.8	157152	305110	349859	379682	145567	153596	51543.7	130670	122673	88738.2	480098	400193	487709	283019	305100	105571	201460	115991	175467	5.39725e+06	5.30302e+06	5.21608e+06	5.53154e+06	3.92505e+06	4.05865e+06	4.14e+06	4.19554e+06	3.36943e+06	6.37798e+06	6.26687e+06	6.32289e+06	5.62076e+06	6.15137e+06	5.70578e+06
pmb0854	518.32	184.07	517.317	C26H48NO7P	[M+H]+	LysoPC 18:3	Lipids	LPC	-	1	1.67166e+07	1.65786e+07	1.83249e+07	1.89227e+07	2.06177e+07	1.93441e+07	3.08677e+07	3.33067e+07	3.18321e+07	3.94658e+07	3.92693e+07	4.06862e+07	1.23071e+07	1.26177e+07	1.33774e+07	8.14446e+06	8.20742e+06	8.33377e+06	1.59055e+07	1.6209e+07	1.65494e+07	9.68104e+06	8.60302e+06	1.01524e+07	4.17092e+07	4.02361e+07	4.20595e+07	2.27873e+07	2.47232e+07	2.29466e+07	1.34954e+07	1.25576e+07	1.3786e+07	1.92569e+07	1.97496e+07	2.00148e+07	4.10792e+07	3.87018e+07	4.04588e+07
pme0321	431.098	285.038	432.106	C21H20O10	[M-H]-	Kaempferol-7-O-rhamnoside	Flavonoids	Flavonols	20196-89-8	3	1.24351e+06	1.24861e+06	1.29423e+06	2.24985e+06	2.21402e+06	2.38634e+06	1.80213e+06	1.8541e+06	1.95508e+06	2.1404e+06	1.96049e+06	2.00688e+06	1.53176e+07	1.66175e+07	1.44925e+07	1.0496e+07	1.01252e+07	9.90772e+06	1.14363e+07	1.0386e+07	1.2524e+07	1.62393e+07	1.59164e+07	1.54173e+07	2.3888e+06	2.39106e+06	2.55255e+06	3.33591e+06	3.51968e+06	3.11016e+06	3.29152e+06	3.03181e+06	3.28923e+06	2.7238e+06	2.719e+06	2.69642e+06	4.84009e+06	5.24875e+06	5.46182e+06
Lmbn005487	313.24	251.24	314.246	C18H34O4	[M-H]-	12,13-DHOME; (9Z)-12,13-Dihydroxyoctadec-9-enoic acid	Lipids	Free fatty acids	263399-35-5	1	95622.8	101777	100315	224868	254432	229250	212087	208285	196749	331394	355284	345447	454083	436077	452721	94710.8	89037.8	92967.4	82288	83649.5	80673.5	86158	84370.3	79189.8	143901	145810	154739	105367	106003	105931	70578.2	63773	67976.5	108151	107344	108029	167880	189065	187803
MW0107564	295.1	59.01	188.116	C8H16N2O3	[M-H]-	Ile-gly	Amino acids and derivatives	Amino acids and derivatives	868-28-0	3	4.40624e+06	4.54918e+06	4.32769e+06	4.93772e+06	4.84685e+06	5.3066e+06	4.91393e+06	5.1647e+06	5.04669e+06	5.74588e+06	5.41852e+06	5.39466e+06	3.8575e+06	3.49017e+06	3.66163e+06	3.11684e+06	3.04578e+06	2.86433e+06	2.52699e+06	2.70471e+06	2.88916e+06	3.65171e+06	3.06935e+06	3.13648e+06	5.74764e+06	5.42129e+06	4.84849e+06	6.7952e+06	6.80639e+06	6.07362e+06	6.53981e+06	7.9324e+06	7.14316e+06	6.87832e+06	6.75538e+06	7.49798e+06	4.61402e+06	4.62612e+06	5.25541e+06
mws0914	271.061	151.003	272.068	C15H12O5	[M-H]-	3,5,7-Trihydroxyflavanone (Pinobanksin)*	Flavonoids	Flavanonols	548-82-3	3	147146	352666	378255	269293	153349	169379	209972	231863	210925	155499	146444	140785	281647	264142	275612	260264	246481	291205	400095	424331	431945	294814	384533	302743	141513	188912	191307	180227	176234	189992	84105.9	179541	78136.6	171761	80147.1	83516	512117	475065	461366
mws4052	102.055	56.0496	101.048	C4H7NO2	[M+H]+	1-Aminocyclopropane-1-carboxylic acid*	Organic acids	Organic acids	22059-21-8	3	291397	290605	306311	480524	463267	485510	259143	288703	263595	423112	358947	373909	496923	474943	519107	693555	686200	621476	675509	612729	590642	444058	437760	482473	326384	337399	363055	666067	584366	632588	433190	459762	462961	529987	519742	520146	451477	457744	444235
MW0156621	404.15	306.08	405.15	C14H23N5O9	[M-H]-	Ser-Ala-Asn-Asp	Amino acids and derivatives	Amino acids and derivatives	-	3	197520	230063	217887	881385	891458	907409	984641	979054	907687	586747	649315	699723	2.10391e+06	2.11211e+06	2.08833e+06	619711	574787	580904	1.78917e+06	1.78836e+06	1.79002e+06	935048	930184	1.04314e+06	856021	853490	887602	969160	969666	966519	189830	169767	174196	511272	514047	485622	572634	688937	673694
MWSmce331	102.054	56.0498	101.048	C4H7NO2	[M+H]+	Azetidine-2-carboxylic acid*	Alkaloids	Alkaloids	2517-04-6	3	950635	852971	955937	1.66922e+06	1.64997e+06	1.64432e+06	714036	869338	893366	1.17976e+06	1.12487e+06	1.15543e+06	1.51276e+06	1.61574e+06	1.51742e+06	2.21578e+06	2.21094e+06	2.30932e+06	2.08103e+06	2.12092e+06	2.03115e+06	1.53932e+06	1.60004e+06	1.50114e+06	963025	1.06226e+06	1.03932e+06	2.13857e+06	2.13033e+06	2.16999e+06	1.43167e+06	1.29966e+06	1.37778e+06	1.62579e+06	1.76022e+06	1.73766e+06	1.33601e+06	1.4672e+06	1.52579e+06
mws0671	120.066	74.0601	119.058	C4H9NO3	[M+H]+	L-Homoserine*	Amino acids and derivatives	Amino acids and derivatives	672-15-1	3	1.08555e+06	1.07877e+06	1.10876e+06	3.53819e+06	3.3579e+06	3.59722e+06	988790	989711	1.11677e+06	1.4686e+06	1.52004e+06	1.51078e+06	2.26837e+06	2.75332e+06	2.16525e+06	4.9106e+06	4.76457e+06	4.77706e+06	5.53326e+06	5.21127e+06	5.47468e+06	4.54789e+06	4.63083e+06	4.44804e+06	1.40526e+06	1.73207e+06	1.64743e+06	4.42787e+06	4.52389e+06	4.17e+06	3.2549e+06	3.15167e+06	3.45772e+06	4.15373e+06	3.92027e+06	4.01384e+06	2.55442e+06	2.98886e+06	3.00048e+06
mws0639	153.019	109.029	154.027	C7H6O4	[M-H]-	2,3-Dihydroxybenzoic Acid*	Phenolic acids	Phenolic acids	303-38-8	3	392809	278002	413693	647632	575864	598166	706000	697962	746556	860913	816881	771011	1.59604e+06	1.47707e+06	1.6483e+06	1.21985e+06	1.22758e+06	1.14744e+06	1.49e+06	1.61708e+06	1.6539e+06	912625	795124	782801	587980	534383	584397	682175	659322	591400	330312	441234	393563	483404	554277	468870	922599	896647	925118
Zmhn001926	299.08	137.02	300.084	C13H16O8	[M-H]-	1-O-Salicyloyl-β-D-glucose	Phenolic acids	Phenolic acids	60517-74-0	1	5.69563e+06	5.41016e+06	5.53583e+06	5.76077e+06	5.76021e+06	5.85396e+06	4.34943e+06	3.8128e+06	4.56759e+06	9.61957e+06	1.00671e+07	9.57664e+06	3.21291e+06	3.59378e+06	3.52208e+06	5.33506e+06	4.70827e+06	5.10322e+06	5.41319e+06	5.62725e+06	5.60134e+06	3.44094e+06	3.32353e+06	3.22004e+06	1.38272e+07	1.46966e+07	1.50829e+07	1.5183e+07	1.43713e+07	1.58392e+07	5.94429e+06	5.51713e+06	5.45014e+06	8.50841e+06	8.40832e+06	8.05286e+06	1.06737e+07	1.12468e+07	1.16203e+07
MW0150071	405.2	323.19	404.191	C16H28N4O8	[M+H]+	Glu-Lys-Glu	Amino acids and derivatives	Amino acids and derivatives	-	3	3.96652e+06	4.53542e+06	4.95491e+06	6.86806e+06	5.93989e+06	6.27673e+06	8.09e+06	7.74104e+06	8.48042e+06	9.10429e+06	8.11165e+06	9.18369e+06	4.88204e+06	4.59831e+06	4.64725e+06	4.88029e+06	5.4883e+06	4.65902e+06	7.04384e+06	7.3107e+06	7.09789e+06	5.75937e+06	6.07845e+06	5.64599e+06	3.26765e+06	3.33484e+06	2.69888e+06	3.63954e+06	3.98516e+06	3.49665e+06	5.75046e+06	6.63583e+06	6.10937e+06	4.50654e+06	4.35405e+06	3.62446e+06	7.2148e+06	6.90425e+06	7.02594e+06
MW0153100	534.28	452.28	535.301	C26H41N5O7	[M-H]-	Lys-Phe-Leu-Glu	Amino acids and derivatives	Amino acids and derivatives	-	3	1.81467e+06	1.91988e+06	1.81625e+06	1.81969e+06	1.90241e+06	1.75765e+06	1.41404e+06	1.47459e+06	1.44042e+06	1.55508e+06	1.49527e+06	1.40773e+06	1.27199e+06	1.28548e+06	1.20303e+06	1.67432e+06	1.72906e+06	1.7506e+06	1.43491e+06	1.44247e+06	1.37161e+06	1.59723e+06	1.62362e+06	1.65937e+06	4.312e+06	4.26106e+06	4.32754e+06	2.31731e+06	2.33059e+06	2.29707e+06	2.65202e+06	2.81982e+06	2.82546e+06	2.6055e+06	2.48773e+06	2.536e+06	1.77453e+06	1.89644e+06	2.04093e+06
Lmtn004049	263.13	204.12	264.136	C15H20O4	[M-H]-	Abscisic acid	Organic acids	Organic acids	21293-29-8	2	291213	284959	264278	704611	787281	725026	235610	224871	219915	303574	308203	325466	550138	567573	588885	1.2471e+06	1.24416e+06	1.211e+06	493059	527023	526864	570349	579221	568250	386158	393216	397016	1.0036e+06	954744	973143	510672	484369	478945	653138	653220	690960	404612	452621	384628
pmn001367	315.072	153.017	316.079	C13H16O9	[M-H]-	Protocatechuic acid-4-O-glucoside*	Phenolic acids	Phenolic acids	-	1	2.35525e+07	2.13298e+07	2.28078e+07	2.07904e+07	2.0408e+07	2.14318e+07	1.77004e+07	1.8847e+07	1.78572e+07	2.57948e+07	2.28119e+07	2.44621e+07	1.66092e+07	1.77577e+07	1.7793e+07	2.26913e+07	2.27755e+07	2.18579e+07	2.06723e+07	2.03522e+07	2.00198e+07	1.83489e+07	1.83529e+07	1.84176e+07	2.47809e+07	2.41076e+07	2.2498e+07	2.79649e+07	2.66505e+07	2.68035e+07	1.01879e+07	1.0231e+07	1.08967e+07	1.77367e+07	1.92351e+07	1.82292e+07	3.44162e+07	3.56451e+07	3.50887e+07
Zmbp002538	205.1	146.06	204.09	C11H12N2O2	[M+H]+	1-Methoxy-indole-3-acetamide	Alkaloids	Plumerane	-	1	1.24803e+07	1.16451e+07	1.26025e+07	7.77684e+07	8.04008e+07	7.62675e+07	2.66635e+07	2.65901e+07	2.82518e+07	8.49413e+07	8.32641e+07	8.70756e+07	4.2794e+07	4.64077e+07	4.43677e+07	1.07801e+08	1.05931e+08	1.09534e+08	6.07676e+07	5.9022e+07	6.20462e+07	5.21244e+07	5.21915e+07	5.21962e+07	4.99568e+07	5.00526e+07	5.05208e+07	1.62068e+08	1.72458e+08	1.70568e+08	1.38152e+07	1.54094e+07	1.59322e+07	8.57432e+07	8.01589e+07	8.22063e+07	5.23408e+07	5.95951e+07	5.97633e+07
Hmtn001302	299.078	137.024	300.084	C13H16O8	[M-H]-	Glucosyloxybenzoic acid*	Phenolic acids	Phenolic acids	-	3	5.50975e+06	5.81688e+06	4.83156e+06	5.93949e+06	5.95877e+06	6.03474e+06	4.4609e+06	4.41184e+06	4.55883e+06	9.97506e+06	9.56376e+06	1.03964e+07	3.73013e+06	3.74997e+06	3.68358e+06	5.10044e+06	5.05581e+06	5.32677e+06	4.92691e+06	5.9371e+06	5.70217e+06	3.62562e+06	3.70734e+06	3.52291e+06	1.47639e+07	1.45192e+07	1.41078e+07	1.59152e+07	1.58831e+07	1.60274e+07	5.74778e+06	6.44029e+06	5.7614e+06	8.6022e+06	8.67894e+06	7.66879e+06	1.03919e+07	1.1615e+07	1.21202e+07
MW0145815	570.32	527.27	569.317	C25H43N7O8	[M+H]+	Asn-Leu-Pro-Ile-Asn	Amino acids and derivatives	Amino acids and derivatives	-	3	98552.6	71640.3	130299	290259	292343	294745	232810	310803	433312	498704	508317	698220	162392	178248	173405	139948	97029.8	116862	148923	144062	94726.7	130648	106293	55765.2	518031	536490	560569	424740	376434	388583	281343	283723	295008	282671	282776	311024	190970	213004	209575
pmn001515	325.06	93.03	326.064	C14H14O9	[M-H]-	3-Galloylshikimic acid	Phenolic acids	Phenolic acids	110082-91-2	1	5.57806e+06	5.34252e+06	5.32314e+06	8.56224e+06	8.33347e+06	8.12523e+06	6.16463e+06	6.46658e+06	7.12477e+06	6.9835e+06	5.48304e+06	5.03194e+06	4.53906e+07	4.42978e+07	4.45349e+07	6.68303e+07	6.56058e+07	7.26982e+07	6.00853e+07	5.72405e+07	6.45283e+07	5.04649e+07	4.68225e+07	4.49607e+07	6.82153e+07	7.27089e+07	7.41037e+07	6.07746e+07	6.25243e+07	6.17988e+07	6.81267e+07	7.55451e+07	7.27674e+07	7.6073e+07	7.40166e+07	7.3879e+07	4.41836e+07	4.32937e+07	4.7849e+07
pmb2620	207.066	133.065	208.074	C11H12O4	[M-H]-	3,4-Dimethoxycinnamic acid	Phenolic acids	Phenolic acids	2316-26-9	3	94452.8	88583.4	91035	111712	118123	121474	98349.7	98299.3	104681	84787.7	74858.1	71838.9	49322.7	49726.3	54914.2	42580.2	42980.8	37067.9	44425.5	47369.8	42479.2	58659.8	51232.5	56401.6	59539.3	58113.1	57996.3	51470.6	54456.8	53222.4	48755.7	42519.8	41132.9	49101.1	46766.7	54648.7	99469.8	90110.8	97205.7
MWSmce165	165.08	59.02	166.084	C6H14O5	[M-H]-	L-Fucitol	Others	Saccharides	13074-06-1	3	4.1236e+06	3.82473e+06	4.12794e+06	7.37345e+06	6.84175e+06	6.72356e+06	7.29728e+06	7.05863e+06	7.72275e+06	7.79862e+06	7.99395e+06	8.52206e+06	7.41109e+06	7.83734e+06	7.40298e+06	3.65078e+06	3.79685e+06	3.73816e+06	4.6128e+06	4.9349e+06	4.12149e+06	3.94585e+06	3.99807e+06	3.9228e+06	5.05036e+06	5.30021e+06	5.86927e+06	6.90783e+06	7.25885e+06	6.59413e+06	3.45154e+06	3.43794e+06	3.60412e+06	5.07909e+06	5.17604e+06	4.8907e+06	5.77995e+06	6.08941e+06	6.12637e+06
MW0148043	324.11	162.05	323.097	C11H21N3O4S2	[M+H]+	Cys-Met-Ala	Amino acids and derivatives	Amino acids and derivatives	-	3	6.35187e+06	6.55649e+06	6.69148e+06	9.84932e+06	1.01898e+07	9.96854e+06	1.00551e+07	9.67806e+06	1.0595e+07	1.08142e+07	1.00803e+07	1.14968e+07	5.20429e+06	5.43732e+06	5.54007e+06	3.04366e+06	3.04547e+06	2.93662e+06	3.19432e+06	3.46942e+06	3.60588e+06	3.18814e+06	3.26762e+06	3.32413e+06	1.47308e+07	1.35306e+07	1.33977e+07	1.23597e+07	1.30815e+07	1.32452e+07	7.72226e+06	7.07243e+06	6.56504e+06	7.70076e+06	8.6468e+06	9.08108e+06	8.94049e+06	8.62507e+06	8.47912e+06
MWS20148	433.113	271.074	432.106	C21H20O10	[M+H]+	Apigenin-4'-O-glucoside*	Flavonoids	Flavones	-	3	9.10968e+06	9.62889e+06	9.56412e+06	1.0781e+07	8.61479e+06	8.38869e+06	1.00672e+07	1.00065e+07	1.02949e+07	1.02208e+07	1.00896e+07	1.01942e+07	6.74458e+06	6.37328e+06	6.85303e+06	9.08788e+06	9.06674e+06	9.78464e+06	5.81271e+06	6.3013e+06	6.3761e+06	7.02666e+06	7.66786e+06	8.30845e+06	3.76944e+06	4.19888e+06	4.13166e+06	5.22522e+06	5.62417e+06	5.7291e+06	6.05756e+06	6.30562e+06	6.51641e+06	6.41242e+06	6.96607e+06	5.61384e+06	8.27693e+06	7.92998e+06	7.22442e+06
Hmgp002327	188.07	118.06	187.063	C11H9O2N	[M+H]+	3-amino-2-naphthoic acid	Alkaloids	Alkaloids	-	1	6.88793e+06	6.16412e+06	6.54091e+06	4.73332e+07	4.55987e+07	4.61107e+07	1.41009e+07	1.42453e+07	1.5454e+07	4.78106e+07	4.81e+07	4.86659e+07	2.53327e+07	2.61867e+07	2.58583e+07	6.37956e+07	6.81138e+07	6.89159e+07	3.14287e+07	3.20268e+07	3.54032e+07	3.02891e+07	2.90529e+07	2.96659e+07	3.03976e+07	3.03087e+07	2.8881e+07	1.15232e+08	114956896	1.16214e+08	8.1708e+06	8.65009e+06	9.12379e+06	5.00082e+07	4.59475e+07	4.68734e+07	3.05831e+07	3.41622e+07	3.45388e+07
pme1816	353.09	191.06	354.095	C16H18O9	[M-H]-	Neochlorogenic acid (5-O-Caffeoylquinic acid)*	Phenolic acids	Phenolic acids	906-33-2	1	369454	353311	363755	304726	312528	323110	272064	218699	268805	1.18323e+06	1.36004e+06	1.3263e+06	3.04224e+06	2.76703e+06	3.01421e+06	4.32339e+06	4.18204e+06	4.31143e+06	3.43466e+06	3.81398e+06	2.99915e+06	4.39755e+06	4.16674e+06	4.07051e+06	1.02569e+06	811776	943275	1.12935e+06	1.10326e+06	994686	944276	1.03219e+06	974493	1.13788e+06	1.0377e+06	1.06988e+06	1.45634e+06	1.37456e+06	1.47128e+06
Zbdn001947	301.09	123.01	302.1	C13H18O8	[M-H]-	Isotachioside*	Phenolic acids	Phenolic acids	31427-08-4	1	3.63418e+07	3.5098e+07	3.47942e+07	2.85217e+07	2.89032e+07	2.68862e+07	2.7225e+07	2.76543e+07	3.03128e+07	3.00021e+07	2.93251e+07	2.85018e+07	1.6425e+07	1.66233e+07	1.55974e+07	1.4249e+07	1.29229e+07	1.45066e+07	1.67313e+07	1.72026e+07	1.62523e+07	1.86122e+07	1.76695e+07	1.85624e+07	2.78356e+07	2.65188e+07	2.44731e+07	2.40937e+07	2.51632e+07	2.27709e+07	3.43652e+07	3.43728e+07	3.50042e+07	3.27463e+07	2.94234e+07	2.77781e+07	2.10186e+07	2.46559e+07	2.44454e+07
pme0010	106.05	70.0287	105.043	C3H7NO3	[M+H]+	L-Serine	Amino acids and derivatives	Amino acids and derivatives	56-45-1	3	66168.1	122323	110798	224463	314918	242910	123229	96180.3	48340.3	264502	240417	246826	154227	159710	162877	175918	184993	153765	185775	157497	182459	84385.4	165801	199162	78947.4	114326	44445.8	274451	267340	271572	111086	73537.2	124677	207054	187467	257522	177367	174278	194472
pmb0782	86.0964	69.0698	85.0891	C5H11N	[M+H]+	Piperidine	Alkaloids	Piperidine alkaloids	110-89-4	3	1.17855e+06	1.14914e+06	1.14341e+06	8.19927e+06	7.72534e+06	7.85593e+06	1.32552e+06	1.28309e+06	1.39051e+06	2.23337e+06	1.79464e+06	2.25088e+06	2.94466e+06	2.76102e+06	2.76146e+06	1.14003e+07	1.09723e+07	1.17023e+07	6.27461e+06	5.58677e+06	5.60368e+06	6.09061e+06	6.8346e+06	7.17683e+06	2.80675e+06	2.27572e+06	2.60215e+06	8.12005e+06	8.02583e+06	7.6323e+06	4.83344e+06	4.57158e+06	5.06469e+06	7.41299e+06	6.56251e+06	6.71696e+06	4.88629e+06	5.27188e+06	5.62176e+06
Zazp002547	205.1	146.06	204.09	C11H12N2O2	[M+H]+	cyclo-(Gly-Phe)	Amino acids and derivatives	Amino acids and derivatives	10125-07-2	1	1.21421e+07	1.18094e+07	1.22221e+07	8.06942e+07	7.34007e+07	8.03904e+07	2.77315e+07	2.503e+07	2.74046e+07	8.5957e+07	8.7557e+07	8.3411e+07	4.49011e+07	4.55756e+07	4.58614e+07	1.09724e+08	110213241	1.08126e+08	6.33449e+07	5.90968e+07	6.28092e+07	5.2111e+07	5.29688e+07	5.291e+07	5.13093e+07	5.06803e+07	5.17007e+07	1.59661e+08	1.70429e+08	1.74178e+08	1.42286e+07	1.4819e+07	1.5107e+07	8.31972e+07	7.76162e+07	8.16131e+07	5.08411e+07	5.75344e+07	6.04261e+07
pme0274	132.1	69.07	131.095	C6H13NO2	[M+H]+	6-Aminocaproic acid	Organic acids	Organic acids	60-32-2	2	6.30866e+06	5.90379e+06	6.03945e+06	4.43343e+07	4.30423e+07	4.15596e+07	8.17033e+06	7.75547e+06	7.57668e+06	1.23827e+07	1.31077e+07	1.32222e+07	17239060	1.61349e+07	1.67808e+07	6.42871e+07	6.77221e+07	6.84013e+07	3.32236e+07	3.46864e+07	3.33548e+07	3.72601e+07	4.09093e+07	4.45098e+07	1.52536e+07	1.52348e+07	1.52894e+07	4.6726e+07	4.84904e+07	4.65391e+07	2.81711e+07	2.61088e+07	3.13139e+07	4.17877e+07	3.99462e+07	3.90157e+07	2.87149e+07	3.33348e+07	3.37111e+07
MWS20987	174.124	70.0655	173.116	C7H15N3O2	[M+H]+	N5-(1-Iminoethyl)-L-ornithine	Amino acids and derivatives	Amino acids and derivatives	36889-13-1	3	418059	290323	243835	504014	505515	533848	348683	345886	339967	432965	472213	509550	1.08743e+06	1.172e+06	994571	1.42492e+06	1.40371e+06	1.3828e+06	2.07667e+06	2.05967e+06	2.21639e+06	687719	622304	721889	1.23093e+06	1.74885e+06	1.64021e+06	1.50768e+06	1.51444e+06	1.47798e+06	598257	619353	634242	1.39558e+06	1.20138e+06	1.36851e+06	759516	719445	750437
Lmyn012771	453.337	453.337	454.345	C30H46O3	[M-H]-	3-Oxoolean-18-en-28-oic acid (Moronic acid)*	Terpenoids	Triterpene	6713-27-5	3	865095	822960	829020	935327	1.05501e+06	887016	811519	826478	832785	1.09685e+06	945063	1.00449e+06	1.55149e+07	1.51836e+07	1.4813e+07	1.40483e+07	1.45144e+07	1.42651e+07	1.44826e+07	1.47281e+07	1.47476e+07	1.45023e+07	1.44988e+07	1.4448e+07	1.65223e+07	1.64122e+07	1.64959e+07	1.84562e+07	1.75673e+07	1.86265e+07	1.49439e+07	1.30624e+07	1.43846e+07	1.83801e+07	2.00449e+07	1.91124e+07	1.07681e+07	1.1786e+07	1.13385e+07
pma1751	286.092	124.039	285.085	C12H15NO7	[M+H]+	N-(beta-D-Glucosyl)nicotinate	Others	Vitamin	-	3	1.03663e+06	994611	916407	1.49165e+06	1.47816e+06	1.47322e+06	1.54826e+06	1.73582e+06	1.67503e+06	5.91e+06	5.86307e+06	6.45737e+06	1.30638e+06	2.50627e+06	2.44506e+06	1.23741e+06	1.22373e+06	1.35913e+06	1.38191e+06	1.34071e+06	1.30745e+06	1.07053e+06	1.21584e+06	1.18827e+06	954795	899332	1.10955e+06	1.8872e+06	1.74934e+06	1.84226e+06	453625	463567	400655	1.12767e+06	694998	651988	1.65132e+06	1.73273e+06	1.7802e+06
mws0282	203.08	116.05	204.09	C11H12N2O2	[M-H]-	L-Tryptophan	Amino acids and derivatives	Amino acids and derivatives	73-22-3	1	325743	300185	300480	2.0971e+06	2.10442e+06	1.90802e+06	681488	647390	688823	2.49633e+06	2.63926e+06	2.51247e+06	1.30955e+06	1.3531e+06	1.29003e+06	3.07419e+06	3.26129e+06	3.1908e+06	1.75584e+06	1.92919e+06	1.83417e+06	1.32414e+06	1.34326e+06	1.38384e+06	1.2081e+06	1.34481e+06	1.28274e+06	5.61793e+06	5.29631e+06	5.77904e+06	336220	342481	371956	1.96762e+06	1.84748e+06	1.90451e+06	1.34643e+06	1.53951e+06	1.51739e+06
Lmmn009550	453.34	453.34	454.345	C30H46O3	[M-H]-	3-Oxo-9,19-cyclolanost-24-en-26-oic acid (Mangiferonic acid)	Terpenoids	Triterpene	13878-90-5	1	718410	712286	696737	734378	773330	759561	660096	729286	645810	933592	763954	711539	1.43888e+07	1.52365e+07	1.37956e+07	1.3004e+07	1.35092e+07	1.27761e+07	1.20735e+07	1.27844e+07	1.2752e+07	1.31411e+07	1.15526e+07	1.21712e+07	1.5447e+07	1.46803e+07	1.58522e+07	1.62259e+07	1.62258e+07	1.61069e+07	1.26581e+07	1.30005e+07	1.3132e+07	1.69931e+07	1.75079e+07	1.59018e+07	1.00062e+07	1.06576e+07	9.67316e+06
mws0470	117.019	73.0295	118.027	C4H6O4	[M-H]-	Methylmalonic acid*	Organic acids	Organic acids	516-05-2	1	6.28555e+07	6.06704e+07	5.9375e+07	4.74147e+07	4.8497e+07	5.33806e+07	5.69367e+07	6.41952e+07	5.87278e+07	4.62952e+07	4.80455e+07	5.14038e+07	3.32289e+07	3.78782e+07	3.38238e+07	3.73418e+07	3.83748e+07	3.59455e+07	3.48181e+07	3.36071e+07	3.77512e+07	3.7649e+07	3.3749e+07	3.5128e+07	2.29298e+07	2.04851e+07	2.14045e+07	2.92394e+07	2.45009e+07	2.43484e+07	3.79764e+07	4.35345e+07	3.97666e+07	2.68554e+07	2.68425e+07	2.98243e+07	4.95488e+07	5.08583e+07	5.27405e+07
pmb2928	331.067	313.057	332.074	C13H16O10	[M-H]-	Gallic acid-4-O-glucoside	Phenolic acids	Phenolic acids	84274-52-2	3	4.49869e+06	4.30062e+06	4.43846e+06	6.27897e+06	6.6485e+06	6.4137e+06	9.58771e+06	1.01366e+07	9.25533e+06	1.34408e+07	1.04469e+07	1.16961e+07	9.3845e+06	1.00459e+07	9.52644e+06	1.04008e+07	9.42327e+06	1.03398e+07	6.10815e+06	6.79704e+06	5.87633e+06	6.61545e+06	5.95525e+06	6.20749e+06	8.93686e+06	9.42901e+06	9.3709e+06	9.35356e+06	1.10918e+07	1.14771e+07	3.21962e+06	3.3226e+06	3.46831e+06	7.07977e+06	7.35282e+06	6.66911e+06	1.1794e+07	1.28855e+07	1.38027e+07
MW0145743	537.27	333.08	536.259	C24H36N6O8	[M+H]+	Asn-Glu-Phe-Lys	Amino acids and derivatives	Amino acids and derivatives	-	3	213489	228070	262721	255662	223380	237399	451832	415164	363320	209023	175561	194454	95168.5	114488	97802.6	214499	209945	220969	124272	111279	134654	81739.5	103220	82260.2	5.55439e+06	5.65938e+06	5.29798e+06	6.84783e+06	7.18601e+06	6.59917e+06	3.17097e+06	3.31295e+06	3.29886e+06	6.31768e+06	6.75968e+06	4.80465e+06	7.27343e+06	7.34257e+06	7.85295e+06
MWSmce536	125.02	79.02	126.032	C6H6O3	[M-H]-	Methyl 2-furoate	Organic acids	Organic acids	611-13-2	2	1.33662e+06	1.27005e+06	1.31114e+06	1.06784e+06	1.04431e+06	1.05204e+06	1.34044e+06	1.29043e+06	1.34714e+06	1.33335e+06	1.23791e+06	1.21932e+06	1.55676e+06	1.51219e+06	1.60832e+06	1.69627e+06	1.73184e+06	1.54952e+06	2.05931e+06	2.01909e+06	1.94018e+06	1.61744e+06	1.74368e+06	1.75822e+06	1.09979e+06	1.132e+06	1.1343e+06	1.11596e+06	1.12844e+06	1.03735e+06	971394	944295	1.05793e+06	1.1946e+06	1.16701e+06	1.2032e+06	1.36271e+06	1.45603e+06	1.25777e+06
pmn001637	417.083	285.036	418.09	C20H18O10	[M-H]-	Kaempferol-3-O-arabinoside (Juglanin)	Flavonoids	Flavonols	5041-67-8	1	7.85919e+06	8.3919e+06	8.17745e+06	1.12791e+07	1.04132e+07	1.17187e+07	8.96613e+06	9.02498e+06	9.9445e+06	8.32132e+06	7.30316e+06	7.52609e+06	1.57197e+07	1.50538e+07	1.51609e+07	1.34731e+07	1.24689e+07	1.36388e+07	1.06919e+07	1.12928e+07	1.04897e+07	1.90556e+07	1.85731e+07	1.77458e+07	850137	3.32853e+06	3.19152e+06	4.99029e+06	5.02393e+06	5.05012e+06	6.17211e+06	6.68321e+06	6.36368e+06	4.65968e+06	4.69954e+06	4.97253e+06	8.64953e+06	1.01272e+07	9.18804e+06
pme3096	118.015	74.0237	119.022	C3H5NO4	[M-H]-	Aminomalonic acid	Organic acids	Organic acids	1068-84-4	3	2.35043e+06	2.2272e+06	2.02266e+06	1.68099e+06	1.63714e+06	1.70914e+06	2.17276e+06	2.27637e+06	2.10357e+06	1.61679e+06	1.6775e+06	1.70631e+06	1.22319e+06	1.34522e+06	1.31575e+06	1.34283e+06	1.28829e+06	1.23872e+06	1.21602e+06	1.32575e+06	1.32539e+06	1363004	1.21984e+06	1.11871e+06	837564	728985	772691	1.05533e+06	844901	861964	1.32947e+06	1.61613e+06	1.46542e+06	925092	927431	1.06107e+06	1.8041e+06	1.8046e+06	1.83776e+06
pmb2804	311.223	171.138	312.23	C18H32O4	[M-H]-	13S-Hydroperoxy-9Z,11E-octadecadienoic acid	Lipids	Free fatty acids	33964-75-9	3	46078.2	45182.5	41684.6	54179.6	41761.2	43196.4	75756	81618.6	81612	77018.7	69545.3	74707.9	45108.7	46442	43762.3	30377.7	29395.9	31722	117545	133867	111668	41723.3	37782.1	29948.9	82067	74647.4	81357.8	49193.5	52360.1	52759.4	30145.4	29058.2	32747.6	78950.6	70998.8	65711.8	54285.3	51583.5	48893.1
MW0146251	461.2	137.02	462.207	C17H30N6O9	[M-H]-	Asp-Ser-Asn-Lys	Amino acids and derivatives	Amino acids and derivatives	-	3	2.44192e+06	2.43657e+06	2.24334e+06	3.06009e+06	3.36338e+06	3.52616e+06	2.83844e+06	3.04332e+06	3.29045e+06	3.31495e+06	2.55316e+06	3.21321e+06	1.52118e+06	1.4526e+06	1.52749e+06	1.59248e+06	1.63501e+06	1.93619e+06	1.37186e+06	1.46254e+06	1.63309e+06	2.21277e+06	2.36821e+06	2.48274e+06	469637	555186	458645	456821	441070	426891	564444	549330	376179	484182	549537	372310	1.54574e+06	1.63079e+06	1.46634e+06
MW0158598	539.26	375.12	538.25	C22H34N8O8	[M+H]+	Tyr-Ser-Asn-Arg	Amino acids and derivatives	Amino acids and derivatives	-	3	3.83734e+06	3.60046e+06	3.43288e+06	7.52598e+06	8.1605e+06	7.63179e+06	9.57958e+06	9.57647e+06	1.00434e+07	1.35468e+07	1.11331e+07	1.14869e+07	1.36945e+07	1.39595e+07	1.30905e+07	4.04159e+06	4.19754e+06	3.90021e+06	4.04584e+06	4.13853e+06	4.59934e+06	4.31719e+06	3.99519e+06	4.43697e+06	6.40752e+06	6.16456e+06	5.86397e+06	5.94644e+06	5.94504e+06	6.34562e+06	1.96164e+06	2.26143e+06	2.11183e+06	3.1391e+06	3.01577e+06	3.26758e+06	8.29582e+06	7.35428e+06	7.94734e+06
MW0156629	551.25	317.09	550.242	C21H38N6O9S	[M+H]+	Ser-Ala-Lys-Asp-Met	Amino acids and derivatives	Amino acids and derivatives	-	3	596683	545040	1.08596e+06	1.31009e+06	1.32468e+06	1.2821e+06	967614	1.5128e+06	979459	903449	912914	1.47607e+06	735950	783145	756475	632514	589261	601458	465627	417847	429045	630047	631217	666555	859052	882517	823789	1.08657e+06	1.0734e+06	1.11681e+06	958644	910603	956699	789605	813960	785880	945249	867997	825219
Lmsn003088	635.09	169.01	636.096	C27H24O18	[M-H]-	1,4,6-Tri-O-galloyl-β-D-glucose*	Phenolic acids	Phenolic acids	94513-58-3	1	3.03369e+06	3.05571e+06	3.13759e+06	5.31317e+06	5.96519e+06	5.92247e+06	5.38426e+06	5.55159e+06	4.83652e+06	6.59642e+06	5.59667e+06	5.43703e+06	3.99954e+06	4.93404e+06	4.81005e+06	993133	1.29963e+06	1.21372e+06	1.99998e+06	1.64629e+06	1.78266e+06	1.44229e+06	1.21834e+06	1.57072e+06	9.78435e+06	8.7747e+06	1.01793e+07	7.05452e+06	8.13838e+06	7.48285e+06	3.5861e+06	3.69716e+06	4.0509e+06	6.79388e+06	7.09559e+06	6.76384e+06	4.79712e+06	5.02231e+06	4.65778e+06
pmb2871	315.07	153.02	316.079	C13H16O9	[M-H]-	1-O-Gentisoyl-β-D-glucoside*	Phenolic acids	Phenolic acids	23445-11-6	1	8.56892e+06	8.78736e+06	8.82931e+06	8.90949e+06	7.67452e+06	8.54237e+06	7.17439e+06	6.90318e+06	6.55742e+06	1.09114e+07	1.04598e+07	1.00259e+07	6.2009e+06	6.23164e+06	6.50265e+06	7.46308e+06	7.86016e+06	7.63427e+06	6.09937e+06	6.46927e+06	6.63239e+06	6.39514e+06	6.59202e+06	6.3196e+06	9.37601e+06	9.01019e+06	9.20786e+06	1.16439e+07	1.09702e+07	1.06632e+07	4.45311e+06	4.12142e+06	4.87325e+06	7.06082e+06	7.16669e+06	6.77498e+06	1.31433e+07	12523664	1.32076e+07
mws0005	161.11	144.08	160.1	C10H12N2	[M+H]+	Tryptamine	Alkaloids	Plumerane	61-54-1	1	5.18658e+06	5.53671e+06	5.7649e+06	4.18897e+06	3.89488e+06	4.31515e+06	3.96407e+06	3.37517e+06	3.93186e+06	3.28677e+06	2.90133e+06	3.04161e+06	7.30829e+06	7.51215e+06	8.44769e+06	9.93749e+06	1.07818e+07	1.2277e+07	1.0076e+07	1.04207e+07	9.40854e+06	9.4484e+06	1.01869e+07	1.09744e+07	8.27477e+06	7.92361e+06	7.44227e+06	8.34758e+06	8.12963e+06	8.87327e+06	6.16271e+06	6.64938e+06	6.52585e+06	9.3052e+06	9.17442e+06	9.18472e+06	7.82357e+06	7.38282e+06	6.97661e+06
MWSmce709	130.065	103.055	129.058	C9H7N	[M+H]+	Isoquinoline	Alkaloids	Isoquinoline alkaloids	119-65-3	3	96774.4	213899	121804	688813	646881	695550	247453	233347	295062	697012	666437	766342	379626	423467	510332	1.03719e+06	965758	1.04959e+06	495953	646545	573770	492705	579394	568867	388463	459487	485006	1.58507e+06	1.76358e+06	1.58506e+06	122585	406525	116352	698626	701775	691896	486256	550158	591284
MW0150162	513.2	169.01	514.202	C20H30N6O10	[M-H]-	Glu-Thr-His-Glu	Amino acids and derivatives	Amino acids and derivatives	-	3	681822	742157	735920	567864	604219	593171	506335	555983	515497	1.10033e+06	1.15362e+06	1.11449e+06	870836	718746	644447	1.30013e+06	1.27809e+06	1.16153e+06	1.38569e+06	1.49119e+06	1.30661e+06	1.22076e+06	1.37335e+06	1.39147e+06	1.06404e+06	1.17464e+06	1.07845e+06	1.16746e+06	1.46947e+06	1.56582e+06	1.74453e+06	1.90562e+06	1.54476e+06	1.52717e+06	1.92253e+06	1.79239e+06	1.03201e+06	1.10083e+06	1.03825e+06
Zmln000899	343.11	181.052	344.111	C15H20O9	[M-H]-	Syringaldehyde-4-O-glucoside	Phenolic acids	Phenolic acids	-	3	610278	500002	476173	645239	638240	642781	732223	724452	797676	798570	806025	723202	406437	465663	423313	468462	382832	350933	304483	322126	262677	307535	340294	329241	471214	440624	573847	651263	665189	580796	418073	427230	436590	361129	385763	376864	539023	604172	630907
pmb1754	184.073	125.001	184.073	C5H15NO4P+	[M]+	O-Phosphocholine	Alkaloids	Alkaloids	107-73-3	3	5.86393e+06	5.56452e+06	5.60045e+06	8.80705e+06	9.17873e+06	8.87198e+06	3.73333e+06	3.09023e+06	3.79265e+06	6.45593e+06	7.49618e+06	7.98651e+06	4.48728e+06	5.0334e+06	4.63223e+06	9.17521e+06	1.05819e+07	1.00397e+07	4.95394e+06	5.03144e+06	5.34067e+06	7.73091e+06	7.68693e+06	7.17668e+06	5.97101e+06	6.10071e+06	7.136e+06	1.19094e+07	1.41806e+07	1.51468e+07	8.56446e+06	7.59533e+06	8.68858e+06	1.65158e+07	1.52572e+07	1.5807e+07	8.33858e+06	9.11791e+06	9.44154e+06
MWSmce448	127.052	81.0449	126.043	C5H6N2O2	[M+H]+	Imidazol-1-yl-acetic acid*	Alkaloids	Alkaloids	22884-10-2	3	2.8482e+06	2.8253e+06	2.83667e+06	2.80888e+06	2.52009e+06	2.82726e+06	2.72678e+06	2.78987e+06	3.08191e+06	3.06302e+06	3.06825e+06	3.12568e+06	2.98306e+06	3.54188e+06	3.17245e+06	1.08003e+06	2.32252e+06	1.10047e+06	2.65152e+06	2.79505e+06	1.63312e+06	2.93519e+06	2.76997e+06	2.4943e+06	2.52442e+06	2.5438e+06	2.91326e+06	2.91099e+06	2.75802e+06	2.78294e+06	3.52619e+06	3.38183e+06	3.10155e+06	2.73329e+06	2.78078e+06	2.82501e+06	2.47544e+06	2.86858e+06	2.8081e+06
Zmdp001857	311.124	165.055	310.116	C14H18N2O6	[M+H]+	γ-Glutamyltyrosine	Amino acids and derivatives	Amino acids and derivatives	7432-23-7	3	116933	118995	105980	580205	543966	529769	140728	116932	144190	213333	162719	131778	326562	394760	369534	1.92832e+06	1.89756e+06	2.06294e+06	2.76552e+06	2.7931e+06	2.80122e+06	2.20388e+06	2.05943e+06	1.94339e+06	255320	198964	247660	1.01534e+06	1.00885e+06	938507	843899	967189	883293	1.66913e+06	1.70442e+06	1.6618e+06	563605	613432	546035
Lmmn002260	551.21	389.17	552.221	C27H36O12	[M-H]-	5'-Methoxyisolariciresinol-9'-O-glucoside	Lignans and Coumarins	Lignans	-	3	140190	109720	158079	396465	431960	454674	520494	479820	507685	682495	595333	619924	1.1045e+06	990152	1.10459e+06	156101	154676	160195	170483	182949	219389	168677	158877	177092	119024	96883.7	121874	97061.4	103834	113999	57829	55512.7	49449.2	53485.6	35536.1	38653.7	393442	373087	378403
Lmmn003618	543.11	285.04	544.122	C26H24O13	[M-H]-	Maclurin-3-C-(6''-p-Hydroxybenzoyl)Glucoside	Phenolic acids	Phenolic acids	92665-82-2	1	1.37109e+06	1.37798e+06	1.37899e+06	1.58857e+06	1.55286e+06	1.42145e+06	1.85559e+06	1.73914e+06	1.71495e+06	1.8201e+06	1.47629e+06	1.5607e+06	4.5273e+06	4.05203e+06	4.52587e+06	5.73203e+06	5.64402e+06	5.44678e+06	5.17189e+06	5.77973e+06	5.4664e+06	6.16779e+06	5.99284e+06	5.78191e+06	4.88695e+06	4.71639e+06	4.91719e+06	4.80706e+06	5.24077e+06	5.19864e+06	5.2547e+06	5.14623e+06	5.43675e+06	5.72055e+06	5.67812e+06	5.50847e+06	4.07214e+06	4.40651e+06	4.54102e+06
HJN083	521.2	359.15	522.21	C26H34O11	[M-H]-	Lariciresinol-4'-O-glucoside	Lignans and Coumarins	Lignans	143663-00-7	2	6.52273e+06	8.00613e+06	6.87094e+06	4.98964e+06	5.33605e+06	5.29951e+06	5.0415e+06	4.67398e+06	5.6968e+06	6.38453e+06	6.47123e+06	6.38139e+06	4.27319e+06	4.9048e+06	3.71996e+06	6.36891e+06	5.74952e+06	5.94266e+06	7.74386e+06	6.52527e+06	8.61287e+06	6.8803e+06	6.68365e+06	6.84158e+06	9.82667e+06	1.02966e+07	8.8741e+06	1.01828e+07	8.27412e+06	1.08864e+07	8.55718e+06	8.67886e+06	9.63677e+06	8.01682e+06	1.16173e+07	9.59183e+06	6.21058e+06	6.3901e+06	6.28512e+06
mws5045	215.165	169.159	216.173	C12H24O3	[M-H]-	12-Hydroxydodecanoic acid	Lipids	Free fatty acids	505-95-3	3	28286.9	30568	29947.2	13623.7	12101.9	12688	23649.3	23745.1	27514.9	17303.1	17945	14948.8	28243.6	28211.6	27039.1	10296.9	11879.4	11801.3	25727.4	21126.9	23183.4	13763.9	14739.4	14891.5	32693	34098.2	31301.4	14983.5	12310.8	16356.5	41470.2	35827.1	36254.6	17871.3	15255.1	14815	13762.5	13972.4	14097.8
MW0110455	323.13	59.01	216.147	C10H20N2O3	[M-H]-	Val-val	Amino acids and derivatives	Amino acids and derivatives	3918-94-3	3	3.84995e+06	3.74838e+06	3.86667e+06	5.26582e+06	4.95909e+06	5.86593e+06	5.45147e+06	5.73121e+06	5.70714e+06	6.18112e+06	6.71461e+06	7.0909e+06	4.76322e+06	5.01108e+06	5.04847e+06	3.27019e+06	3.25501e+06	2.91793e+06	2.97125e+06	3.07769e+06	3.16909e+06	3.1652e+06	2.95258e+06	3.1437e+06	3.03338e+06	3.13805e+06	3.19393e+06	3.07461e+06	3.36547e+06	3.16993e+06	1.9837e+06	2.47011e+06	1.79036e+06	2.10221e+06	2.29061e+06	2.22197e+06	3.70669e+06	4.29836e+06	4.16945e+06
pmb0608	549.124	301.071	548.117	C25H24O14	[M+H]+	Chrysoeriol-7-O-(6''-malonyl)glucoside	Flavonoids	Flavones	-	3	640848	866032	806925	571215	648524	565172	966132	1.06004e+06	989067	681529	745722	749617	160897	259110	202204	341082	255528	228835	304003	272894	280962	430233	337796	377405	633928	706046	644052	849080	755996	872508	738680	651264	656765	574761	641681	560496	495656	569783	529977
pme0534	195.05	75.01	196.058	C6H12O7	[M-H]-	Gluconic acid	Others	Saccharides	526-95-4	1	5.80001e+06	5.99745e+06	6.55255e+06	7.2492e+06	6.92467e+06	7.35993e+06	7.21041e+06	6.84194e+06	6.54915e+06	7.29113e+06	6.51918e+06	6.22318e+06	3.3547e+06	3.12694e+06	2.97075e+06	3.3072e+06	3.42572e+06	3.3854e+06	3.40711e+06	3.54427e+06	3.51107e+06	3.83079e+06	3.69144e+06	3.95257e+06	4.40358e+06	4.68414e+06	4.63619e+06	5.79561e+06	5.23807e+06	5.96897e+06	5.48745e+06	5.86656e+06	5.86601e+06	5.82507e+06	5.55638e+06	5.27066e+06	4.51524e+06	5.13754e+06	5.12878e+06
MWS201442	267.135	120.081	266.127	C13H18N2O4	[M+H]+	Phe-Thr	Amino acids and derivatives	Amino acids and derivatives	51352-44-4	3	123077	104878	98418.5	262346	246706	235808	120625	115096	124047	196571	196924	192373	570939	541297	590838	1.35636e+06	1.41637e+06	1.47939e+06	816274	795212	860695	1.01257e+06	1.12414e+06	1.06698e+06	249923	222604	207578	459933	501454	457886	323817	368235	328871	485104	429062	451287	426521	434746	439837
MWS3036	147.03	85.0297	148.037	C5H8O5	[M-H]-	3-Hydroxyglutaric acid*	Organic acids	Organic acids	638-18-6	3	409446	421074	523293	581190	570749	622799	586446	532792	587974	569170	640928	556214	320905	368071	415954	345749	352364	352350	319088	304626	323863	381447	329598	335734	337126	355585	374756	400902	407745	424004	320015	304538	337371	261714	276092	273969	497129	522528	448189
Zmtn001661	315.106	153.019	316.116	C14H20O8	[M-H]-	Vanilloloside	Phenolic acids	Phenolic acids	74950-96-2	3	2.15723e+07	2.0568e+07	2.13868e+07	1.96126e+07	2.06543e+07	1.96665e+07	1.54988e+07	1.65216e+07	1.58313e+07	2.51511e+07	2.29508e+07	2.27009e+07	1.59247e+07	1.51633e+07	1.67313e+07	2.1233e+07	1.94944e+07	2.08651e+07	1.96324e+07	2.05835e+07	1.8594e+07	1.60972e+07	1.75375e+07	1.71155e+07	2.22985e+07	2.12632e+07	2.14741e+07	2.52334e+07	2.59817e+07	2.32933e+07	9.24107e+06	9.64249e+06	9.78443e+06	1.77933e+07	1.75683e+07	1.68967e+07	3.36229e+07	3.15672e+07	3.60339e+07
MW0151089	471.22	335.1	470.213	C19H30N6O8	[M+H]+	His-Ser-Val-Glu	Amino acids and derivatives	Amino acids and derivatives	-	3	4.29821e+06	4.23116e+06	3.93999e+06	7.28487e+06	6.86149e+06	6.73493e+06	8.11318e+06	8.25589e+06	8.26837e+06	1.07692e+07	1.0722e+07	9.50488e+06	6.22781e+06	6.86283e+06	6.68559e+06	2.30364e+06	2.65944e+06	2.68124e+06	1.77463e+06	2.03039e+06	2.21209e+06	3.05289e+06	2.95841e+06	2.98087e+06	5.84246e+06	5.58269e+06	5.9511e+06	6.95667e+06	6.67494e+06	7.08127e+06	7.97319e+06	8.028e+06	7.54931e+06	6.99198e+06	6.26138e+06	6.32293e+06	8.16809e+06	7.96444e+06	8.13563e+06
mws1521	285.1	121.03	286.105	C13H18O7	[M-H]-	Salicin	Phenolic acids	Phenolic acids	138-52-3	3	418605	401999	419618	418258	402637	387130	267750	282962	294268	478266	414093	515895	393631	449785	441844	517112	526688	487675	399393	435745	390583	384933	326620	372686	779514	688191	784741	880344	902174	862045	372837	368896	344451	596372	526432	562027	877792	856468	980629
MW0144528	324.11	162.06	323.097	C11H21N3O4S2	[M+H]+	Ala-Cys-Met	Amino acids and derivatives	Amino acids and derivatives	-	3	2.19918e+07	2.02525e+07	2.00754e+07	3.82905e+07	3.726e+07	3.88092e+07	3.58128e+07	3.86389e+07	4.19895e+07	4.33062e+07	4.18749e+07	3.74643e+07	7.30273e+06	7.50483e+06	7.23519e+06	3.70474e+06	3.7081e+06	4.28487e+06	2.92735e+06	3.11124e+06	3.31955e+06	3.94447e+06	3.29337e+06	3.42425e+06	2.14669e+07	1.84347e+07	2.18812e+07	1.72841e+07	2.08673e+07	1.73837e+07	1.04407e+07	1.21656e+07	8.96141e+06	1.25034e+07	1.19545e+07	1.08529e+07	2.33509e+07	2.37288e+07	2.24837e+07
MW0153715	386.18	224.13	385.178	C16H27N5O4S1	[M+H]+	Met-Val-His	Amino acids and derivatives	Amino acids and derivatives	-	3	3.28191e+06	3.03399e+06	3.27867e+06	5.91693e+06	6.27308e+06	6.11741e+06	5.79897e+06	6.52889e+06	6.79476e+06	8.35464e+06	7.69826e+06	7.34077e+06	6.68936e+06	7.54651e+06	7.44202e+06	2.52325e+06	2.58758e+06	2.54952e+06	2.53577e+06	2.61501e+06	2.74305e+06	2.57959e+06	2.46241e+06	2.52202e+06	2.0965e+06	1.96977e+06	2.03177e+06	1.94482e+06	2.0037e+06	2.16075e+06	1.27662e+06	1.18134e+06	1.2248e+06	1.63409e+06	1.46838e+06	1.52157e+06	4.95226e+06	4.63276e+06	5.22479e+06
mws1389	455.353	455.353	456.36	C30H48O3	[M-H]-	3-Hydroxyolean-12-en-28-oic acid (Oleanolic acid)*	Terpenoids	Triterpene	508-02-1	2	2.10236e+06	526168	2.07044e+06	4.63534e+06	4.44099e+06	4.67389e+06	5.02778e+06	5.50441e+06	5.54153e+06	6.02217e+06	5.90782e+06	6.00938e+06	1.63664e+07	1.7465e+07	1.70113e+07	1.02229e+07	9.21454e+06	9.83658e+06	1.01316e+07	9.71862e+06	1.05785e+07	1.02092e+07	8.1499e+06	8.37053e+06	1.8804e+06	2.49398e+06	8.37724e+06	7.03465e+06	7.14122e+06	6.69216e+06	3.82063e+06	3.4584e+06	3.41131e+06	5.28299e+06	5.12017e+06	5.8185e+06	7.85698e+06	8.26194e+06	8.81214e+06
Zmjn003358	455.098	289.07	456.106	C23H20O10	[M-H]-	Epicatechin-3-(3''-O-methyl)gallate	Flavonoids	Flavanols	-	3	29804.9	31750.9	34905	33120.2	39289.3	45297.1	33047.9	37937.1	36311.7	154675	189236	174316	326951	316680	296388	214165	206589	216228	367843	393466	343950	240486	215048	204785	1.50401e+06	1.31821e+06	1.50564e+06	1.42261e+06	1.47469e+06	1.38508e+06	1.20557e+06	1.18128e+06	1.14618e+06	1.46397e+06	1.6774e+06	1.52514e+06	368315	395250	406835
MWSHY0161	595.145	287.057	594.137	C30H26O13	[M+H]+	Kaempferol-3-O-(6''-p-Coumaroyl)glucoside (Tiliroside)*	Flavonoids	Flavonols	20316-62-5	3	418352	393862	431266	763980	728054	782390	745204	772150	658027	1.02874e+06	819039	813941	460205	434424	413000	402789	343370	394656	231378	317318	328281	269858	290744	315944	196403	236935	191121	259259	285881	324224	224321	266475	270058	345789	307229	365623	473399	492554	478714
MWS1882	132.03	88.0403	133.037	C4H7NO4	[M-H]-	Iminodiacetic acid*	Organic acids	Organic acids	142-73-4	3	132673	116335	151031	134328	145846	128543	122606	130099	156150	160846	182662	168161	190419	183396	163431	73395	80508	70534.9	194944	228115	215877	117574	116966	113753	119752	137941	125207	195360	191472	201064	200016	199851	183182	159693	143190	147693	289864	308053	323793
MW0150286	477.25	315.19	476.242	C19H36N6O6S	[M+H]+	Gly-Ala-Cys-Lys-Val	Amino acids and derivatives	Amino acids and derivatives	-	3	454520	452516	429006	302839	278847	267000	738189	622149	607199	396409	446423	451106	950863	942278	966716	660775	587179	685404	1.13711e+06	956956	858490	665587	602496	650303	5.40086e+06	5.26253e+06	5.49652e+06	504790	538335	525162	652813	633584	841018	534152	576819	463774	468069	493281	517817
mws4053	455.353	455.353	456.36	C30H48O3	[M-H]-	3-Hydroxyurs-12-en-28-oic acid (Ursolic acid)	Terpenoids	Triterpene	77-52-1	3	3.27989e+06	2.45326e+06	2.601e+06	4.93197e+06	4.12136e+06	4.22798e+06	5.09149e+06	5.54292e+06	5.59945e+06	5.34508e+06	4.24448e+06	4.99401e+06	1.62769e+07	1.55512e+07	1.41893e+07	9.78084e+06	8.01158e+06	9.36439e+06	8.77614e+06	9.2571e+06	8.91516e+06	1.02439e+07	8.19377e+06	8.49598e+06	8.36368e+06	8.7552e+06	8.3758e+06	6.68363e+06	8.1014e+06	8.24672e+06	2.90897e+06	3.35032e+06	3.07182e+06	6.09599e+06	4.64815e+06	5.70752e+06	9.04834e+06	9.19301e+06	8.46957e+06
mws0066	315.051	151.004	316.058	C16H12O7	[M-H]-	Isorhamnetin; 3'-Methoxy-3,4',5,7-Tetrahydroxyflavone	Flavonoids	Flavonols	480-19-3	3	55207.3	46572.5	63377.4	43344.9	40600.4	43654.3	68112.7	68302.1	63441.3	65504	72298	71069.9	32692.1	43398.1	39457.5	31597.3	28469.4	32822.5	36916	34185.5	32008.7	50534.4	41419.8	43980.2	33364.6	28679.8	35976.6	60241.1	59973.8	61454.7	49928.4	49861.1	49553.1	18991.8	28936.8	29667.5	41036.6	42551.9	45812.8
pmb3074	337.09	191.06	338.1	C16H18O8	[M-H]-	5-O-p-Coumaroylquinic acid*	Phenolic acids	Phenolic acids	1899-30-5	1	1.02549e+07	9.57843e+06	1.00448e+07	1.25567e+07	1.17632e+07	12676409	1.2474e+07	1.14221e+07	1.13838e+07	1.26437e+07	1.22324e+07	1.30785e+07	728929	833445	904930	1.63488e+06	1.60158e+06	1.56076e+06	1.3325e+06	1.46572e+06	1.38296e+06	1.51147e+06	1.45624e+06	1.51729e+06	1.10918e+07	1.08154e+07	1.14979e+07	1.09805e+07	1.27274e+07	1.24726e+07	1.23405e+07	1.16843e+07	1.27223e+07	1.72449e+07	1.58085e+07	1.7743e+07	6.32236e+06	7.48843e+06	7.58555e+06
MW0151211	401.11	295.08	402.106	C19H18N2O8	[M-H]-	HoPhe-Asp-OH	Amino acids and derivatives	Amino acids and derivatives	-	3	5.26051e+07	5.72356e+07	4.87033e+07	5.56759e+07	5.75643e+07	5.83946e+07	5.63928e+07	5.98723e+07	5.97159e+07	7.07388e+07	6.30315e+07	6.90194e+07	3.2847e+07	4.43934e+07	3.91979e+07	4.61573e+07	4.77893e+07	4.83762e+07	4.09528e+07	3.99258e+07	4.10924e+07	3.87995e+07	4.51451e+07	3.97744e+07	2.76957e+07	2.45257e+07	2.37349e+07	2.22103e+07	2.36143e+07	2.27907e+07	1.30641e+07	1.27075e+07	1.32537e+07	1.49904e+07	1.36864e+07	1.35854e+07	3.3961e+07	3.55841e+07	3.62857e+07
pme2244	190.09	118.07	189.079	C11H11NO2	[M+H]+	3-Indolepropionic acid	Alkaloids	Plumerane	830-96-6	3	47010.6	33551.8	30568.5	315596	223384	253860	84711.2	87620.4	106801	268144	263411	237474	153212	150956	150913	409889	335767	364641	197359	192922	178558	130894	191654	168549	190839	143820	183628	630673	685981	675509	50314.2	47165	68437.9	256898	250672	262586	157222	177425	184582
mws0582	322.11	130.05	321.099	C11H19N3O6S	[M+H]+	S-(Methyl)glutathione	Amino acids and derivatives	Amino acids and derivatives	2922-56-7	3	338556	305961	333821	583768	605720	606008	295917	272335	272236	459344	469102	507042	217208	215612	210164	303792	322481	343309	242570	259692	227728	313928	357057	387996	389644	372200	354164	1.03517e+06	1.09855e+06	1.08221e+06	356482	364671	283437	566871	614446	664347	264006	262427	284063
MW0145845	411.18	249.12	410.162	C18H26N4O5S1	[M+H]+	Asn-Met-Phe	Amino acids and derivatives	Amino acids and derivatives	-	3	1.68857e+06	1.72627e+06	1.74325e+06	3.28527e+06	3.21026e+06	3.20284e+06	5.8225e+06	5.78758e+06	6.09708e+06	9.14622e+06	7.29769e+06	7.62895e+06	4.84821e+06	4.75063e+06	4.65048e+06	1.15279e+06	1.09743e+06	1.21416e+06	1.38914e+06	1.02207e+06	1.27581e+06	1.38188e+06	1.28141e+06	1.41194e+06	1.69901e+06	1.52564e+06	1.74855e+06	2.27713e+06	2.22075e+06	2.11252e+06	525045	656987	485015	1.22619e+06	1.25492e+06	1.03875e+06	3.62181e+06	3.20405e+06	3.81993e+06
Lmyn012274	469.33	469.33	470.34	C30H46O4	[M-H]-	3,25-Epoxy-3-hydroxyolean-18-en-28-oic acid (Semimoronic acid)	Terpenoids	Triterpene	102053-38-3	3	261955	202194	271764	281255	195519	391332	424635	316254	382815	487845	388402	339337	1.34075e+06	1.791e+06	1.7631e+06	3.00486e+06	2.67016e+06	2.34013e+06	1.1444e+06	1.14946e+06	1.33655e+06	1.00888e+06	840669	1.33249e+06	7.99117e+06	7.35807e+06	7.78653e+06	720915	704669	687562	372100	281001	418535	1.98565e+06	2.07696e+06	1.70767e+06	1.7229e+06	1.66186e+06	1.63667e+06
MW0158715	504.19	70.06	503.169	C27H25N3O7	[M+H]+	TyrMe-Trp-OH	Amino acids and derivatives	Amino acids and derivatives	-	3	4.86381e+07	4.63302e+07	4.91834e+07	5.67345e+07	5.60133e+07	5.76665e+07	4.35001e+07	3.67682e+07	4.15214e+07	3.28859e+07	3.19461e+07	3.51986e+07	1.03473e+07	9.90928e+06	1.02142e+07	1.79779e+07	1.91584e+07	1.78472e+07	1.30192e+07	1.13852e+07	1.20464e+07	1.69853e+07	1.70135e+07	1.64624e+07	7.85002e+06	8.28537e+06	7.76546e+06	6.14989e+06	8.26919e+06	7.57446e+06	1.14916e+07	1.25624e+07	1.08646e+07	1.16015e+07	1.05645e+07	1.06049e+07	1.95112e+07	1.88142e+07	1.94682e+07
pmb0746	527.15	331.08	526.148	C27H26O11	[M+H]+	Tricin-4'-O-(guaiacylglycerol)ether	Flavonoids	Flavones	-	1	5.51842e+06	6.35916e+06	6.42874e+06	2.90836e+06	3.03277e+06	3.19755e+06	2.92992e+06	2.28046e+06	2.32569e+06	4.64583e+06	4.51941e+06	4.23671e+06	229899	404893	260858	890846	612631	713034	779427	765342	932206	1.22179e+06	937560	994566	1.91957e+06	1.63888e+06	2.06354e+06	4.30529e+06	4.11602e+06	4.79923e+06	3.7357e+06	4.08247e+06	3.4609e+06	5.0016e+06	5.94435e+06	5.01697e+06	3.86056e+06	3.9078e+06	4.58599e+06
pmb3114	561.14	289.071	562.148	C30H26O11	[M-H]-	Epicatechin-epiafzelechin	Flavonoids	Flavanols	-	3	1.54865e+07	1.74952e+07	1.75242e+07	1.58734e+07	1.7338e+07	1.64761e+07	1.7703e+07	2.28802e+07	2.1805e+07	2.67844e+07	2.31956e+07	2.62328e+07	4.59039e+07	4.39629e+07	4.28936e+07	5.01757e+07	5.14809e+07	4.74063e+07	4.38165e+07	4.36403e+07	4.20476e+07	4.68757e+07	4.67607e+07	4.37296e+07	1.44497e+07	1.51004e+07	1.32766e+07	1.88806e+07	2.07965e+07	2.02914e+07	2.75537e+07	2.5936e+07	2.69791e+07	2.15061e+07	1.76581e+07	2.05045e+07	2.62056e+07	2.77416e+07	2.87107e+07
MW0145862	427.2	247.13	426.19	C22H26N4O5	[M+H]+	Asn-Phe-Phe	Amino acids and derivatives	Amino acids and derivatives	-	3	340644	292735	361271	533604	514114	471581	537522	487300	558987	553454	552410	509774	1.21823e+06	1.27775e+06	1.27044e+06	478204	507196	488831	550155	603437	589990	496688	471877	490570	497883	503842	466015	510590	548602	571802	250556	307231	315470	334362	335943	326910	706058	706567	628584
Zmhn001746	405.118	243.066	406.126	C20H22O9	[M-H]-	Piceatannol-3'-O-glucoside	Others	Stilbene	94356-26-0	3	4.65816e+06	4.56759e+06	4.92913e+06	3.40516e+06	3.14362e+06	3.3596e+06	3.38349e+06	3.4202e+06	3.41663e+06	3.24117e+06	3.01411e+06	2.99297e+06	1.18942e+06	1.17514e+06	1.08042e+06	1.86267e+06	1.91789e+06	1.6992e+06	1.41667e+06	1.26917e+06	1.25805e+06	1.84547e+06	1.99365e+06	1.90347e+06	1.38747e+06	1.28006e+06	1.44207e+06	1.81368e+06	1.75619e+06	1.73802e+06	2.34591e+06	2.26357e+06	2.48634e+06	2.03653e+06	2.11064e+06	1.91821e+06	1.92297e+06	2.33444e+06	2.34681e+06
mws0919	431.098	285.039	432.106	C21H20O10	[M-H]-	Kaempferol-3-O-rhamnoside (Afzelin)(Kaempferin)	Flavonoids	Flavonols	482-39-3	3	1.3083e+06	1.24475e+06	1.28945e+06	2.2637e+06	2.1893e+06	2.31039e+06	1.86701e+06	1.87868e+06	1.67642e+06	2.16791e+06	1.9616e+06	1.9757e+06	1.62486e+07	1.5116e+07	1.26302e+07	1.07766e+07	1.05508e+07	1.01963e+07	1.04528e+07	1.11915e+07	1.08489e+07	1.47344e+07	1.55172e+07	1.54009e+07	2.14564e+06	2.31046e+06	2.51251e+06	3.26787e+06	3.32492e+06	3.61318e+06	3.2569e+06	3.24482e+06	3.17933e+06	2.79151e+06	2.25038e+06	2.70956e+06	4.57266e+06	5.58887e+06	5.58739e+06
MW0148050	383.15	203.08	382.131	C16H22N4O5S1	[M+H]+	Cys-Phe-Asn	Amino acids and derivatives	Amino acids and derivatives	-	3	2.05872e+07	1.80377e+07	2.02864e+07	1.70082e+07	1.80436e+07	1.86072e+07	2.16208e+07	1.93383e+07	1.86836e+07	1.79928e+07	1.61136e+07	1.72185e+07	2.69137e+07	2.63197e+07	2.75968e+07	1.40729e+07	1.35349e+07	1.33311e+07	1.28893e+07	1.19325e+07	1.34928e+07	1.34198e+07	1.35597e+07	1.37875e+07	3.45258e+07	3.52357e+07	3.28149e+07	3.61269e+07	4.1978e+07	4.07825e+07	3.0883e+07	3.44741e+07	3.08246e+07	3.35926e+07	3.71155e+07	3.54227e+07	3.11401e+07	3.18736e+07	3.25293e+07
pme2596	184.06	148.04	183.053	C8H9NO4	[M+H]+	4-Pyridoxic acid	Others	Vitamin	82-82-6	1	3.77582e+06	3.73401e+06	3.76112e+06	4.97204e+06	5.68985e+06	5.53852e+06	6.27081e+06	5.56974e+06	5.9971e+06	6.3609e+06	6.19691e+06	6.69699e+06	3.92773e+06	3.39363e+06	3.64263e+06	2.84882e+06	2.98704e+06	2.92603e+06	2.66101e+06	2.30307e+06	2.55089e+06	3.01952e+06	3.08463e+06	2.82005e+06	3.0893e+06	3.18605e+06	3.03769e+06	3.55018e+06	3.4065e+06	3.21227e+06	2.85877e+06	3.00973e+06	2.85322e+06	2.96309e+06	3.02617e+06	2.85586e+06	3.51336e+06	4.39528e+06	4.24733e+06
MW0110297	281.15	147.09	280.142	C14H20N2O4	[M+H]+	Tyrosyl-Valine	Amino acids and derivatives	Amino acids and derivatives	17355-09-8	3	2.40312e+06	2.19369e+06	2.45132e+06	6.96431e+06	6.59761e+06	6.37416e+06	6.63524e+06	5.9964e+06	6.17824e+06	7.93859e+06	6.86853e+06	6.55975e+06	4.62688e+06	5.02949e+06	5.34543e+06	2.44578e+06	2.60997e+06	2.30036e+06	1.87252e+06	2.01749e+06	2.2351e+06	2.06613e+06	1.97261e+06	2.04705e+06	1.89674e+06	1.97677e+06	1.90887e+06	1.95895e+06	1.90397e+06	1.84326e+06	1.21049e+06	1.21184e+06	1.17862e+06	1.20789e+06	1.33478e+06	1.31098e+06	3.776e+06	4.39514e+06	4.32642e+06
Lmbn015605	361.24	317.25	362.246	C22H34O4	[M-H]-	Phthalic acid,6-ethyl-3-octylbutyl ester	Phenolic acids	Phenolic acids	-	3	295442	291066	294178	314692	299655	302674	195521	189507	174280	914061	716367	749795	278113	254536	227562	225585	236924	227000	174106	166237	178141	448763	446285	383660	878882	837965	832123	1.10528e+06	923124	945726	813920	655201	663428	1.08995e+06	971090	895258	539184	455950	450714
pme2246	300.999	185.023	302.006	C14H6O8	[M-H]-	Ellagic acid	Tannins	Tannin	476-66-4	1	1.25954e+06	1.28886e+06	987727	1.46794e+06	1.37574e+06	1.25767e+06	1.19272e+06	1.11784e+06	1.20356e+06	1.71872e+06	1.56635e+06	1.54576e+06	1.82884e+06	1.77028e+06	1.79847e+06	1.81321e+06	1.89506e+06	1.59872e+06	1.56751e+06	1.97554e+06	1.78504e+06	1.71326e+06	1.91281e+06	1.87257e+06	828619	922630	740682	896728	932539	942189	883331	930800	1.10546e+06	1.01501e+06	1.0182e+06	527732	1.23381e+06	1.21108e+06	1.21959e+06
MWS0811	130.086	84.0818	129.079	C6H11NO2	[M+H]+	L-Pipecolic Acid	Organic acids	Organic acids	3105-95-1	3	3.53784e+07	3.28407e+07	3.44475e+07	5.27329e+07	5.02679e+07	5.0681e+07	3.7771e+07	3.49425e+07	3.33704e+07	3.11243e+07	3.17733e+07	3.24747e+07	3.43114e+07	1.7039e+07	3.67588e+07	6.26311e+07	6.36948e+07	6.29404e+07	5.82618e+07	5.67803e+07	5.97702e+07	2.40246e+07	4.21571e+07	4.3158e+07	2.47062e+07	2.48558e+07	2.67739e+07	3.4071e+07	3.09644e+07	3.27102e+07	3.14394e+07	3.54325e+07	1.50336e+07	3.25836e+07	3.03118e+07	3.21334e+07	2.67205e+07	2.73228e+07	3.03038e+07
pmb0818	206.081	145.052	205.074	C11H11NO3	[M+H]+	Methoxyindoleacetic acid	Alkaloids	Plumerane	3471-31-6	3	342370	344920	305933	2.25767e+06	2.23892e+06	2.22112e+06	725453	716709	760818	2.35142e+06	2.59242e+06	2.39672e+06	1.19705e+06	1.3601e+06	1.27573e+06	3.26067e+06	3.21849e+06	3.24093e+06	1.53002e+06	1.66879e+06	1.76088e+06	1.51067e+06	1.37776e+06	1.41503e+06	1.41063e+06	1.53842e+06	1.30838e+06	5.84226e+06	6.16888e+06	5.89124e+06	380291	396295	444293	2.32476e+06	2.49412e+06	2.12606e+06	1.47161e+06	1.61885e+06	1.78392e+06
MW0168293	341.14	137.06	232.142	C10H20N2O4	[M+H]+	Isoleucylthreonine	Amino acids and derivatives	Amino acids and derivatives	-	3	2.4373e+06	2.2251e+06	2.45476e+06	1.85035e+06	1.97637e+06	1.86376e+06	1.79695e+06	2.03493e+06	1.84107e+06	981915	1.75423e+06	1.0244e+06	1.7242e+06	1.52974e+06	1.76749e+06	3.28621e+06	2.85624e+06	3.05381e+06	2.44075e+06	2.69348e+06	2.39041e+06	2.7256e+06	2.58089e+06	2.94029e+06	4.44793e+06	4.80283e+06	4.97521e+06	5.38579e+06	6.02422e+06	5.38873e+06	7.75824e+06	6.38552e+06	6.40195e+06	6.86154e+06	6.44749e+06	5.99818e+06	2.98834e+06	3.74567e+06	3.5506e+06
Lmyn004187	453.01	300.999	454.017	C21H10O12	[M-H]-	Flavogallonic Acid Dilactone	Tannins	Tannin	103744-88-3	3	1.35132e+06	1.33587e+06	1.42445e+06	1.38692e+06	1.44175e+06	1.43405e+06	1.33696e+06	1.30885e+06	1.38478e+06	1.73557e+06	1.62975e+06	1.6571e+06	1.4784e+06	1.43779e+06	1.73829e+06	1.46382e+06	1.84986e+06	1.55474e+06	1.55699e+06	1.64787e+06	1.41563e+06	1.68579e+06	1.84909e+06	1.35967e+06	2.71585e+06	3.37945e+06	2.93524e+06	3.09773e+06	3.01236e+06	2.78101e+06	2.61401e+06	2.28715e+06	2.61702e+06	2.53466e+06	2.49422e+06	2.52475e+06	1.9743e+06	1.99797e+06	2.19461e+06
mws1050	148.06	88.0393	147.053	C5H9NO4	[M+H]+	O-Acetylserine	Amino acids and derivatives	Amino acids and derivatives	5147-00-2	3	220057	208500	223181	230965	252803	184206	187901	216290	177979	214068	208637	201266	391046	336115	376112	295271	321980	249134	400107	375929	453184	351157	366787	389555	346091	377806	408949	366939	440033	393852	332353	367535	328099	380377	399053	389040	526448	561142	612433
Zbdn002066	301.092	123.009	302.1	C13H18O8	[M-H]-	Tachioside*	Phenolic acids	Phenolic acids	109194-60-7	1	4.02386e+07	3.93957e+07	3.91302e+07	3.19501e+07	2.96935e+07	3.03959e+07	2.78673e+07	2.74248e+07	31656346	3.11769e+07	3.06365e+07	2.92014e+07	1.6069e+07	1.57119e+07	1.51073e+07	1.52003e+07	1.58682e+07	1.51439e+07	1.75274e+07	1.70953e+07	1.64022e+07	1.79915e+07	1.80671e+07	2.11318e+07	2.79237e+07	2.77317e+07	2.61923e+07	2.70639e+07	2.62178e+07	2.55866e+07	3.51119e+07	3.66285e+07	3.65209e+07	3.34946e+07	3.20148e+07	2.98322e+07	2.2665e+07	2.6359e+07	2.78038e+07
Lmdn004267	357.134	151.044	358.142	C20H22O6	[M-H]-	Epipinoresinol*	Lignans and Coumarins	Lignans	24404-50-0	3	246095	245647	203321	97524.5	92561.3	86247	117512	123401	117234	122998	118682	127975	63401.9	57523.9	49691.1	64219.9	71907.8	63177.6	65989.8	62129.6	75979.5	68989	51996.1	57095.5	131356	125010	144607	173059	177939	157376	141108	136924	144904	187135	204476	164961	185039	168540	161655
Lmsn004384	629.11	169.01	630.122	C29H26O16	[M-H]-	1,4-Di-O-galloyl-2-O-p-coumaroyl-β-D-glucose	Phenolic acids	Phenolic acids	-	3	463734	500724	526875	465523	428684	461349	409185	342664	410233	703795	661195	569076	675509	473147	630738	705606	659348	580192	735181	697815	747413	754030	664433	552402	2.22698e+06	2.04437e+06	1.85443e+06	1.45073e+06	2.05573e+06	2.27219e+06	1.05862e+06	946364	1.41427e+06	1.56075e+06	1.65661e+06	1.89182e+06	938915	898724	886106
Lmfn001062	635.09	169.01	636.096	C27H24O18	[M-H]-	2,4,6-Tri-O-galloyl-D-glucose	Phenolic acids	Phenolic acids	108043-99-8	2	2.67284e+06	3.0533e+06	2.95423e+06	5.47235e+06	6.23708e+06	3.31833e+06	1.94108e+06	3.88237e+06	4.89232e+06	6.5305e+06	5.82776e+06	6.06701e+06	4.08896e+06	4.22285e+06	5.10422e+06	1.43541e+06	1.30792e+06	1.56577e+06	1.84615e+06	1.94986e+06	2.16564e+06	1.60233e+06	1.36091e+06	1.46974e+06	9.50447e+06	9.40697e+06	9.49487e+06	7.87873e+06	8.27704e+06	8.42166e+06	3.58484e+06	3.34952e+06	3.81058e+06	6.38576e+06	6.69417e+06	6.45599e+06	4.81564e+06	4.67663e+06	5.05067e+06
pmb3068	337.09	163.04	338.1	C16H18O8	[M-H]-	1-O-p-Coumaroylquinic acid	Phenolic acids	Phenolic acids	-	1	955380	1.03111e+06	963222	1.16437e+06	1.10508e+06	1.18815e+06	1.05077e+06	802854	1.0348e+06	5.12537e+06	5.72523e+06	6.11495e+06	3.37669e+07	3.23222e+07	3.45525e+07	3.71504e+07	4.19386e+07	3.99121e+07	3.03919e+07	3.19742e+07	3.04426e+07	3.22597e+07	3.47137e+07	3.53284e+07	3.03482e+06	3.16261e+06	3.28981e+06	3.02362e+06	3.09955e+06	3.05496e+06	2.97894e+06	2.88272e+06	3.08968e+06	3.22161e+06	3.4497e+06	3.46228e+06	1.06555e+07	1.12491e+07	1.14157e+07
Zmhn001793	341.09	179.03	342.095	C15H18O9	[M-H]-	6-O-Caffeoyl-D-glucose*	Phenolic acids	Phenolic acids	-	3	573155	497860	621104	631563	514688	449476	535551	549476	508215	488601	662957	396868	431262	416251	471624	440215	480094	425076	634685	634759	565956	593812	601499	562104	1.54867e+06	1.47771e+06	1.57069e+06	2.05543e+06	2.38608e+06	2.37122e+06	1.7249e+06	1.79645e+06	1.81018e+06	1.7545e+06	1.71383e+06	1.51104e+06	865355	918015	840252
Zahn007990	197.12	153.13	198.126	C11H18O3	[M-H]-	5-hydroxy-3,4-dimeth-yl-5-pentylfuran-2(5H)-one	Others	Others	-	1	57034.7	61242.8	63326.3	79729.5	90583.1	107597	106500	123238	157551	110776	96756	81079.5	325441	291581	294889	118290	102586	132461	298634	290184	349023	178905	120130	165404	65597.7	77982	73971.5	51696.5	65045.7	61179.4	58936.8	58867.8	62874.3	59300	51306.6	61069.7	128317	126198	120045
MWS1888	255.089	93.0332	256.095	C12H16O6	[M-H]-	Phenyl-beta-D-glucoside	Phenolic acids	Phenolic acids	1464-44-4	3	278455	184729	207899	330666	354431	363434	183024	255385	294581	186175	172087	193916	46931.5	35345.9	40401.8	50576.8	63803.4	54375.1	64006.8	56949.1	54336.8	58359.7	53404.4	58477.9	62111.3	64810.2	65792.9	63553.6	92583.9	87048.6	103881	93188.1	91126.7	107894	104689	131766	159136	147803	180167
MW0146052	378.12	124.04	377.107	C13H19N3O10	[M+H]+	Asp-Asp-Glu	Amino acids and derivatives	Amino acids and derivatives	-	3	1.36282e+06	1.43129e+06	1.36887e+06	4.79682e+06	4.28684e+06	3.91134e+06	5.04317e+06	5.37238e+06	5.56437e+06	8.19759e+06	8.60876e+06	8.91369e+06	2.39772e+06	2.1752e+06	2.62892e+06	834801	865135	834373	1.02646e+06	948845	835615	716415	802854	996564	1.92564e+06	2.26312e+06	2.15734e+06	3.084e+06	3.38911e+06	3.04728e+06	334680	358779	399367	941693	1.06588e+06	920040	3.70029e+06	3.31115e+06	3.23456e+06
Lmzp004885	331.08	315.05	330.074	C17H14O7	[M+H]+	Tricin (5,7,4'-Trihydroxy-3',5'-dimethoxyflavone)	Flavonoids	Flavones	520-32-1	1	1.74113e+06	2.39882e+06	2.60204e+06	1.0562e+06	1.23395e+06	1.14222e+06	1.33533e+06	1.03003e+06	974954	2.1056e+06	1.91745e+06	1.91745e+06	86722.6	119609	109523	261529	228678	220228	231317	257152	288559	458666	329229	394486	860565	686272	583487	1.01309e+06	1.02002e+06	1.04428e+06	1.2623e+06	1.25351e+06	1.18245e+06	1.48247e+06	1.62053e+06	1.228e+06	1.32819e+06	1.46198e+06	1.50407e+06
Lmfn005486	364.997	285.04	366.005	C15H10O9S	[M-H]-	Kaempferol-3-O-sulfonate	Flavonoids	Flavonols	-	3	761211	692360	667122	839706	767998	777373	709716	688015	773130	1.54966e+06	1.57302e+06	1.55057e+06	4.05522e+06	4.51113e+06	4.23964e+06	3.28057e+06	3.19885e+06	3.33169e+06	3.18301e+06	3.21521e+06	3.05232e+06	3.22656e+06	3.12231e+06	3.16776e+06	2.11604e+06	2.2995e+06	2.26306e+06	2.96864e+06	2.8498e+06	2.90287e+06	1.87634e+06	1.82667e+06	1.88425e+06	2.38692e+06	2.53865e+06	2.38057e+06	2.14716e+06	2.23725e+06	2.28865e+06
Zmdp001647	247.13	184.1	246.122	C10H18N2O5	[M+H]+	γ-Glutamyl-L-valine	Amino acids and derivatives	Amino acids and derivatives	-	1	353378	310194	334075	968620	977001	954876	424986	429261	390193	373409	328546	423335	454950	469562	480663	1.98321e+06	2.14852e+06	2.02502e+06	708434	771167	724396	675812	652855	678629	1.16203e+06	1.10791e+06	1.0135e+06	2.34253e+06	2.49396e+06	2.59103e+06	817237	782710	855316	1.40513e+06	1.41254e+06	1.33457e+06	722062	876565	789309
pmn001419	325.093	163.04	326.1	C15H18O8	[M-H]-	1-O-p-Coumaroyl-β-D-glucose*	Phenolic acids	Phenolic acids	7139-64-2	1	9.75809e+06	9.91675e+06	9.56999e+06	1.14468e+07	1.08413e+07	1.12521e+07	9.11729e+06	9.69883e+06	1.06263e+07	9.02586e+06	1.02113e+07	9.59419e+06	9.0492e+06	9.06231e+06	7.82184e+06	1.11309e+07	9.59159e+06	1.09441e+07	1.08528e+07	1.15653e+07	1.09654e+07	1.55394e+07	1.49276e+07	1.60346e+07	6.60071e+06	5.92034e+06	5.86297e+06	1.65406e+07	1.65859e+07	1.62044e+07	1.16175e+07	1.25862e+07	1.22037e+07	1.08487e+07	1.16905e+07	1.2491e+07	9.62118e+06	1.18897e+07	1.16062e+07
MW0155869	304.13	256.11	303.125	C12H21N3O4S1	[M+H]+	Pro-Gly-Met	Amino acids and derivatives	Amino acids and derivatives	-	3	5.09605e+06	5.21369e+06	4.76404e+06	7.38834e+06	8.26575e+06	8.0051e+06	8.21097e+06	9.80181e+06	8.43956e+06	1.03968e+07	1.01409e+07	9.75716e+06	6.88811e+06	7.51951e+06	8.67142e+06	5.05715e+06	4.14309e+06	4.62633e+06	4.12189e+06	4.36238e+06	4.11432e+06	4.38503e+06	5.06234e+06	5.18134e+06	6.90308e+06	6.29295e+06	6.73876e+06	7.64038e+06	7.45426e+06	7.2962e+06	3.98392e+06	4.69391e+06	3.46699e+06	4.20035e+06	4.58202e+06	4.19858e+06	5.95243e+06	5.79427e+06	6.4773e+06
pmn001691	327.22	291.2	328.225	C18H32O5	[M-H]-	9,12,13-Trihydroxy-10,15-octadecadienoic acid	Lipids	Free fatty acids	-	1	331388	343136	336102	127125	116309	121355	330452	318187	322590	213303	234832	223524	343275	390165	376542	127482	117562	113957	473216	496051	514554	229251	210570	214555	855016	795430	880568	217933	214642	198785	664844	627831	614559	374359	376176	336004	183433	200956	195246
pmn001710	521.13	359.08	522.137	C24H26O13	[M-H]-	Rosmarinic acid-3'-O-glucoside	Phenolic acids	Phenolic acids	910028-78-3	3	5.41954e+06	7.13915e+06	6.8322e+06	6.45686e+06	6.05505e+06	5.48387e+06	5.83051e+06	5.46412e+06	5.15148e+06	5.58375e+06	6.96724e+06	6.34486e+06	4.43853e+06	3.74559e+06	3.93952e+06	4.35687e+06	5.38539e+06	6.54444e+06	7.67436e+06	8.00438e+06	5.32428e+06	6.69398e+06	6.70493e+06	7.83802e+06	1.16125e+07	1.03891e+07	8.3298e+06	1.13076e+07	1.06722e+07	9.83057e+06	8.62951e+06	7.21677e+06	8.66683e+06	1.02037e+07	1.14299e+07	8.97898e+06	6.04096e+06	6.39826e+06	6.13676e+06
MW0109852	328.16	120.08	327.154	C13H21N5O5	[M+H]+	Thr-Ala-His	Amino acids and derivatives	Amino acids and derivatives	-	3	531586	524401	469938	1.93869e+06	2.07218e+06	1.61414e+06	235394	519839	183401	1.44141e+06	1.67221e+06	1.27246e+06	6.21682e+06	6.10813e+06	5.77491e+06	5.8785e+06	5.84647e+06	6.22996e+06	3.98717e+06	4.50063e+06	3.98375e+06	4.12135e+06	3.86241e+06	4.36502e+06	1.75046e+06	1.90208e+06	1.66577e+06	7.71967e+06	8.29004e+06	8.05967e+06	943178	730338	820553	1.84268e+06	1.92983e+06	1.92018e+06	1.9294e+06	2.0819e+06	1.98307e+06
MW0146116	545.33	371.07	544.322	C24H44N6O8	[M+H]+	Asp-Gly-Lys-Ile-Leu	Amino acids and derivatives	Amino acids and derivatives	-	3	2.31593e+07	2.93945e+07	3.01848e+07	2.83675e+07	3.33153e+07	3.6186e+07	2.99386e+07	2.72462e+07	2.60765e+07	2.99561e+07	2.77901e+07	2.87952e+07	633987	499196	521344	782995	688361	551946	662384	554367	49361.3	734063	664876	689119	1.73736e+06	1.50508e+06	1.76057e+06	1.9144e+06	1.24165e+06	1.68638e+06	1.21154e+06	1.55717e+06	1.55634e+06	2.04846e+06	2.31082e+06	2.01883e+06	1.55115e+07	1.70914e+07	1.61018e+07
MW0155971	327.16	137.06	326.159	C14H22N4O5	[M+H]+	Pro-Pro-Asn	Amino acids and derivatives	Amino acids and derivatives	-	3	1.85692e+07	1.95743e+07	2.52268e+07	1.33846e+07	1.60102e+07	1.51091e+07	1.37477e+07	1.42859e+07	1.09899e+07	2.16906e+07	3.1336e+07	2.70981e+07	8.93801e+06	7.82338e+06	7.90274e+06	9.1571e+06	8.30624e+06	8.09392e+06	7.91604e+06	7.70993e+06	8.46007e+06	7.35584e+06	9.67875e+06	7.37516e+06	3.2749e+07	3.25921e+07	2.78761e+07	3.02892e+07	2.79496e+07	3.24689e+07	2.37306e+07	2.51357e+07	2.56895e+07	2.92294e+07	3.3392e+07	2.81933e+07	20922064	1.79092e+07	1.75538e+07
pmc0281	400.146	136.062	399.139	C15H21N5O8	[M+H]+	Ribosyladenosine	Nucleotides and derivatives	Nucleotides and derivatives	-	3	1.157e+07	1.15827e+07	1.1474e+07	1.31693e+07	1.37304e+07	1.38218e+07	1.03446e+07	1.18029e+07	1.19556e+07	9.80941e+06	8.7705e+06	8.33516e+06	2.99059e+06	3.18339e+06	2.89996e+06	3.31715e+06	3.39234e+06	3.28704e+06	3.10696e+06	3.20177e+06	2.9935e+06	3.33339e+06	3.46266e+06	3.50941e+06	4.08556e+06	4.22092e+06	3.57514e+06	4.78673e+06	5.05615e+06	4.30646e+06	4.96267e+06	4.65431e+06	4.55168e+06	5.52064e+06	5.29842e+06	5.03545e+06	5.23495e+06	6.48604e+06	5.9797e+06
MW0003206	141.05	81.03	140.047	C7H8O3	[M+H]+	2-Methoxyhydroquinone	Quinones	Quinones	824-46-4	3	1.43793e+07	1.60117e+07	1.45029e+07	1.08259e+07	1.12608e+07	1.20252e+07	1.02811e+07	1.05646e+07	1.03298e+07	1.10947e+07	1.0673e+07	1.09457e+07	6.0439e+06	6.29216e+06	6.95808e+06	5.69971e+06	5.54112e+06	6.01924e+06	6.76384e+06	7.80886e+06	6.54702e+06	7.68553e+06	7.95411e+06	7.39752e+06	1.11119e+07	1.1731e+07	1.24499e+07	9.57063e+06	9.31707e+06	1.0108e+07	1.36057e+07	1.6022e+07	1.55495e+07	1.23379e+07	1.37492e+07	1.19037e+07	8.77874e+06	9.41938e+06	1.00691e+07
MWSmce083	207.072	133.033	208.074	C11H12O4	[M-H]-	Ferulic acid methyl ester	Phenolic acids	Phenolic acids	2309-07-1	3	117044	110212	114139	172384	162042	170486	135679	132213	139365	115578	102653	93730.5	66816.4	63708.4	66691.9	58234	54283.7	51821	60032	55250.2	54066.6	84274	71375.4	74672.8	67859	71624.5	80583.8	73254.3	65014	69534.2	48998.3	54209.9	55758.2	75155.9	69305.5	71316.9	104772	120169	110647
Rfmb087	311.223	293.213	312.23	C18H32O4	[M-H]-	9-Hydroxy-13-oxo-10-octadecenoic Acid	Lipids	Free fatty acids	-	3	29976.9	30043	29929.4	40972.4	35463.6	32485.3	79939.2	79177	78672.4	65450.2	68970.4	66753.1	70568.8	70622.8	64868.9	30688	31765	27482.1	131729	145854	129166	38081.2	35242.7	32642.2	34322.9	40905.6	37623	31567	27796.7	31613.1	24890.2	21740.9	22865.2	29404.3	30217.7	28474.7	45557.5	45400.1	43952.5
MW0150523	425.18	289.05	424.175	C22H24N4O5	[M+H]+	Gly-Tyr-Trp	Amino acids and derivatives	Amino acids and derivatives	-	3	2.31775e+07	1.89076e+07	2.0964e+07	1.2123e+07	1.18509e+07	1.25361e+07	1.02023e+07	9.23565e+06	1.18472e+07	1.49981e+07	1.39954e+07	1.41935e+07	1.11429e+06	1.28147e+06	1.25432e+06	4.78325e+06	4.28813e+06	5.04472e+06	1.8723e+06	1.93674e+06	1.7018e+06	4.84196e+06	4.53258e+06	4.03755e+06	8.0319e+06	7.38233e+06	8.10966e+06	1.47574e+07	1.3349e+07	1.46388e+07	2.95096e+07	3.24737e+07	3.19652e+07	2.01043e+07	1.88257e+07	1.66007e+07	1.03334e+07	1.0867e+07	1.24668e+07
mws0913	447.09	285.04	448.101	C21H20O11	[M-H]-	Kaempferol-3-O-galactoside (Trifolin)*	Flavonoids	Flavonols	23627-87-4	1	9.85369e+06	1.03137e+07	9.65856e+06	1.04876e+07	1.07688e+07	1.08237e+07	9.7994e+06	8.20857e+06	9.393e+06	8.65372e+06	7.63452e+06	8.58661e+06	3.22769e+07	2.92238e+07	3.19916e+07	19829168	2.04381e+07	2.01069e+07	2.20694e+07	2.11445e+07	2.14567e+07	2.82124e+07	3.00829e+07	3.11311e+07	4.11307e+06	4.17781e+06	4.05596e+06	6.04504e+06	7.17962e+06	6.8494e+06	7.44925e+06	7.30797e+06	7.32217e+06	5.92033e+06	5.30662e+06	5.74925e+06	1.2096e+07	1.3338e+07	1.24482e+07
MWS20645	239.103	136.076	238.095	C11H14N2O4	[M+H]+	Gly-Tyr*	Amino acids and derivatives	Amino acids and derivatives	658-79-7	3	82369.3	105160	150313	203717	185142	217054	163255	187633	162381	213796	204474	247431	567673	537790	641851	870955	836830	976033	699122	717938	822650	781358	843162	894810	186900	218511	249310	389593	328253	358106	304152	316492	301432	414108	361698	351553	372975	360378	415541
Lmzn106829	453.34	453.34	454.345	C30H46O3	[M-H]-	3-Oxolup-20(29)-en-28-oic acid (Betulonic acid)	Terpenoids	Triterpene	4481-62-3	3	734240	618876	693970	717478	714748	763475	624645	643131	584876	826466	775335	723848	1.11404e+07	1.07464e+07	1.09294e+07	9.51118e+06	9.72741e+06	9.66031e+06	1.0237e+07	9.73923e+06	9.8812e+06	9.62867e+06	9.58991e+06	9.83433e+06	1.20534e+07	1.06499e+07	1.26157e+07	1.19423e+07	1.16424e+07	1.19763e+07	9.8447e+06	9.36045e+06	9.83701e+06	1.25579e+07	1.42099e+07	1.26311e+07	7.50111e+06	8.26303e+06	7.923e+06
Lmbn001288	131.035	87.0443	132.042	C5H8O4	[M-H]-	2-Hydroxy-2-methyl-3-oxobutanoic acid	Organic acids	Organic acids	71698-08-3	3	223383	216834	205305	196618	164060	186968	152383	155987	128605	95461.1	109988	120511	94404.1	87388.9	96343.6	136484	128035	149284	148940	144122	149745	254129	230252	224920	91535.2	88547.3	68112.8	127313	127104	120738	163517	161071	155354	107560	109389	127776	120422	127027	137242
Lmfn001209	635.089	169.014	636.096	C27H24O18	[M-H]-	1,3,6-Tri-O-galloyl-β-D-glucose*	Phenolic acids	Phenolic acids	18483-17-5	1	2.64831e+06	3.07887e+06	2.8405e+06	4.92775e+06	6.11085e+06	4.57144e+06	5.14966e+06	4.96314e+06	6.05592e+06	5.80609e+06	4.94033e+06	5.31512e+06	4.06497e+06	3.63471e+06	4.39533e+06	1.21841e+06	1.44068e+06	1.6402e+06	1.61277e+06	1.88093e+06	1.82073e+06	1.54478e+06	1.18849e+06	1.47486e+06	1.01011e+07	8.98988e+06	9.7675e+06	7.36178e+06	7.50475e+06	7.27079e+06	3.65793e+06	3.84591e+06	4.04747e+06	5.91449e+06	7.11944e+06	6.70843e+06	4.87879e+06	4.49241e+06	5.29984e+06
Zmgn000216	125.001	78.96	126.008	C2H7O4P	[M-H]-	2-Hydroxyethylphosphonic acid	Organic acids	Organic acids	22987-21-9	3	738257	849859	905243	865355	940975	978969	795158	781007	874811	625055	612017	700206	417695	430814	411999	332486	348472	374251	405801	401429	430522	523035	492648	554319	450470	482024	446834	547032	464922	505959	465261	558556	503274	438431	490008	507281	568032	511980	518509
MW0145679	562.31	365.27	563.318	C25H41N9O6	[M-H]-	Asn-Arg-Phe-Lys	Amino acids and derivatives	Amino acids and derivatives	-	3	280064	292711	261322	387772	346881	359843	733511	654985	575606	670301	632910	602701	274636	271390	278380	183652	199978	172805	330128	355292	366541	203992	209594	226708	364453	372285	337149	166220	170428	186288	153169	139513	154770	167358	148172	158043	470749	511594	547795
mws0366	277.22	277.22	278.225	C18H30O2	[M-H]-	γ-Linolenic Acid*	Lipids	Free fatty acids	506-26-3	1	1.41056e+07	1.44784e+07	1.50774e+07	2.16615e+07	1.96164e+07	2.18473e+07	2.53995e+07	2.73364e+07	2.46908e+07	27019462	2.64928e+07	2.8107e+07	1.67499e+07	1.7317e+07	1.65089e+07	1.6947e+07	1.52188e+07	1.47144e+07	2.12467e+07	2.23687e+07	2.20098e+07	2.02497e+07	1.87772e+07	1.73586e+07	1.05332e+07	9.85847e+06	1.06626e+07	1.17572e+07	1.23946e+07	1.15719e+07	1.59037e+07	1.83567e+07	1.64777e+07	1.37411e+07	1.24253e+07	1.25544e+07	1.74407e+07	1.99236e+07	1.86085e+07
mws0473	131.035	87.0452	132.042	C5H8O4	[M-H]-	2-Methylsuccinic acid*	Organic acids	Organic acids	498-21-5	3	210234	215192	223421	195578	163980	185921	147302	137654	122603	96651.7	85677.2	132472	95595.2	96638.5	97844.4	137576	120123	128626	160078	148149	140351	262376	232714	231643	82813.3	74284.1	83222.4	130952	125384	107988	155318	172543	177135	124958	113034	119936	135311	122290	130954
Lmmn002164	131.035	87.0452	132.042	C5H8O4	[M-H]-	Monomethyl succinate*	Organic acids	Organic acids	3878-55-5	3	210234	215192	223421	195578	163980	185921	147302	137654	122603	96651.7	85677.2	132472	95595.2	96638.5	97844.4	137576	120123	128626	160078	148149	140351	262376	232714	231643	82813.3	74284.1	83222.4	130952	125384	107988	155318	172543	177135	124958	113034	119936	135311	122290	130954
Lmmn000806	131.035	87.0459	132.042	C5H8O4	[M-H]-	Dimethylmalonic acid*	Organic acids	Organic acids	595-46-0	3	210234	215192	223421	195578	163980	185921	147302	137654	122603	96651.7	85677.2	132472	95595.2	96638.5	97844.4	137576	120123	128626	160078	148149	140351	262376	232714	231643	82813.3	74284.1	83222.4	130952	125384	107988	155318	172543	177135	124958	113034	119936	135311	122290	130954
MW0158646	459.18	415.2	458.18	C22H26N4O7	[M+H]+	Tyr-Tyr-Asn	Amino acids and derivatives	Amino acids and derivatives	-	3	4.98474e+06	4.863e+06	4.79129e+06	4.26367e+06	3.85743e+06	4.2108e+06	1.83761e+06	1.7124e+06	1.97049e+06	2.56683e+07	2.50888e+07	2.52439e+07	3.03598e+06	2.42277e+06	2.82583e+06	9.89274e+06	1.05919e+07	1.1877e+07	8.2693e+06	8.13028e+06	8.67193e+06	1.27509e+07	1.37618e+07	1.25245e+07	2.22166e+07	2.16209e+07	1.9871e+07	3.35919e+07	3.74469e+07	3.80165e+07	5.85091e+07	5.80729e+07	5.32284e+07	3.9272e+07	4.28733e+07	4.53329e+07	1.59498e+07	1.66976e+07	1.70433e+07
mws1346	162.076	98.0601	161.069	C6H11NO4	[M+H]+	DL-2-Aminoadipic acid*	Alkaloids	Alkaloids	542-32-5	3	277758	213250	209626	2.75229e+06	2.88078e+06	3.22502e+06	285440	234615	281670	699676	615561	714724	658540	745847	782480	2.74775e+06	2.50811e+06	2.56763e+06	497374	477560	593564	474649	488614	474552	345446	367131	283605	4.48319e+06	4.69353e+06	4.32025e+06	334428	328533	337867	730870	811836	808412	743080	775976	717479
MW0158602	398.15	266.11	397.149	C17H23N3O8	[M+H]+	Tyr-Ser-Glu	Amino acids and derivatives	Amino acids and derivatives	-	3	2.56754e+06	2.61418e+06	2.73834e+06	4.50972e+06	4.69618e+06	3.87026e+06	3.6238e+06	3.78356e+06	3.89251e+06	4.05761e+06	4.29987e+06	4.26997e+06	3.42769e+06	2.97323e+06	3.26056e+06	3.81649e+06	4.0843e+06	4.59817e+06	2.11823e+06	1.99775e+06	2.04926e+06	3.14107e+06	3.63305e+06	3.2772e+06	3.28442e+06	3.0083e+06	3.182e+06	3.45294e+06	4.18946e+06	4.28141e+06	3.61066e+06	3.63704e+06	3.50219e+06	3.71842e+06	3.46306e+06	3.4589e+06	3.62379e+06	3.16667e+06	3.2456e+06
pmb2643	225.186	207.175	226.193	C14H26O2	[M-H]-	Myristoleic acid	Lipids	Free fatty acids	544-64-9	3	33499.1	31134.7	34856.7	43573.5	40442.3	42401.3	28070.1	34521.5	32232.1	28877.9	26109.7	25925.3	76567.8	78219	88131.8	20264.9	20473.8	22904.1	25659.5	26192.2	27604.9	41506.6	43314.3	45164.4	167644	164695	163295	62863.4	68358.2	57733.3	26843.9	28088.8	27209	58885.4	57729.9	60277.7	47545.4	44097.9	40781.8
Zmdn003203	635.09	169.01	636.096	C27H24O18	[M-H]-	1,2,6-Tri-O-galloyl-β-D-glucose*	Phenolic acids	Phenolic acids	79886-49-0	1	3.25946e+06	3.19204e+06	2.96791e+06	5.69275e+06	5.38996e+06	4.56598e+06	3.47337e+06	5.90862e+06	5.11267e+06	6.25583e+06	6.30601e+06	5.51042e+06	3.9644e+06	4.79435e+06	3.9733e+06	1.30957e+06	1.51231e+06	1.25471e+06	1.94926e+06	2.08952e+06	2.12176e+06	1.21722e+06	1.44585e+06	1.66564e+06	8.91296e+06	9.54977e+06	9.77363e+06	7.9318e+06	6.92534e+06	8.1106e+06	3.67761e+06	3.61652e+06	3.57149e+06	6.10441e+06	5.88853e+06	4.3712e+06	4.44611e+06	4.80837e+06	5.45003e+06
mws0396	281.249	281.248	282.256	C18H34O2	[M-H]-	Elaidic Acid	Lipids	Free fatty acids	112-79-8	1	1.45195e+07	1.5168e+07	1.533e+07	1.90878e+07	1.72137e+07	1.79378e+07	2.42808e+07	2.3511e+07	2.22712e+07	3.85575e+07	3.15812e+07	3.15311e+07	2.13619e+07	2.16668e+07	2.23018e+07	1.59495e+07	1.67556e+07	1.57793e+07	2.58952e+07	2.94554e+07	2.92187e+07	1.82342e+07	1.97904e+07	1.67963e+07	4.19251e+07	4.467e+07	4.80033e+07	1.22343e+07	1.25852e+07	1.49484e+07	1.4642e+07	1.58727e+07	1.62996e+07	1.4575e+07	1.42327e+07	1.56724e+07	1.68885e+07	1.91664e+07	1.88756e+07
Lmfn003630	449.07	316.02	450.08	C20H18O12	[M-H]-	Myricetin-3-O-xyloside*	Flavonoids	Flavonols	-	1	1.12491e+07	1.25062e+07	1.33317e+07	9.93353e+06	8.18643e+06	9.70175e+06	1.49935e+07	1.30943e+07	1.27811e+07	1.22419e+07	1.03643e+07	1.19588e+07	6.86519e+06	7.33273e+06	6.92935e+06	5.18797e+06	6.41997e+06	5.46553e+06	5.69046e+06	6.26995e+06	6.68288e+06	6.91194e+06	7.78471e+06	7.9995e+06	5.8909e+06	7.85193e+06	7.18456e+06	8.95433e+06	1.06704e+07	8.65458e+06	9.36193e+06	9.36045e+06	9.30413e+06	8.03768e+06	8.11479e+06	8639958	8.23015e+06	9.21546e+06	8.65905e+06
mws0221	241.03	151.98	240.024	C6H12N2O4S2	[M+H]+	L-Cystine	Amino acids and derivatives	Amino acids and derivatives	56-89-3	3	456756	378702	470972	643580	547121	602024	577773	601822	665177	859325	828198	839683	745670	754895	815475	388900	403584	359589	374429	374610	499066	432366	460498	351255	476524	478480	444096	503596	542314	571359	288733	336269	342265	296126	313955	354966	519920	605414	645349
pmn001523	473.04	169.01	474.043	C21H14O13	[M-H]-	Trigallic acid	Phenolic acids	Phenolic acids	2131-66-0	1	1.4937e+07	1.42234e+07	1.45802e+07	2.66427e+07	2.48809e+07	2.81237e+07	2.49879e+07	2.90261e+07	2.85964e+07	2.21727e+07	1.87105e+07	1.88205e+07	1.11695e+07	1.25016e+07	1.31518e+07	1.49555e+07	1.31559e+07	13283567	9.55781e+06	9.57949e+06	9.2768e+06	1.27992e+07	1.27594e+07	1.22939e+07	2.09361e+07	2.13546e+07	2.20488e+07	1.82235e+07	2.11599e+07	2.08016e+07	1.83141e+07	2.00431e+07	1.8562e+07	1.97537e+07	2.07721e+07	2.16793e+07	1.11707e+07	1.49037e+07	1.31614e+07
pmb0876	454.29	313.27	453.286	C21H44NO7P	[M+H]+	LysoPE 16:0	Lipids	LPE	53862-35-4	1	8.07795e+06	8.06549e+06	8.24092e+06	8.78689e+06	8.61575e+06	8.01789e+06	6.56573e+06	6.58705e+06	6.18501e+06	6.88591e+06	6.77739e+06	6.83599e+06	5.48508e+06	6.12496e+06	6.05765e+06	8.31493e+06	7.98228e+06	8.48079e+06	6.35348e+06	5.75589e+06	6.91253e+06	7.11197e+06	6.88663e+06	7.99497e+06	1.87866e+07	1.92975e+07	2.14095e+07	1.00214e+07	1.10085e+07	9.17543e+06	1.18671e+07	1.16695e+07	1.27896e+07	1.03696e+07	1.17517e+07	9.91269e+06	8.31675e+06	9.96468e+06	9.05767e+06
pmd0160	454.293	313.274	453.286	C21H44NO7P	[M+H]+	LysoPE 16:0(2n isomer)	Lipids	LPE	-	1	7.83504e+06	8.75813e+06	7.442e+06	8.03612e+06	7.7773e+06	8.52113e+06	6.53184e+06	6.64152e+06	6.60879e+06	7.1795e+06	5.45171e+06	6.92101e+06	5.63198e+06	6.04227e+06	6.13795e+06	7.44187e+06	7.2398e+06	7.45467e+06	6.0627e+06	6.43349e+06	6.4469e+06	7.3328e+06	7.10725e+06	7.78267e+06	2.04737e+07	1.95452e+07	1.98059e+07	9.87868e+06	1.0163e+07	8.64108e+06	1.15456e+07	11333174	1.09792e+07	1.23428e+07	1.13534e+07	9.15132e+06	9.40282e+06	8.61644e+06	8.50358e+06
Lmhp008718	506.32	184.07	505.317	C25H48NO7P	[M+H]+	LysoPC 17:2	Lipids	LPC	-	2	43738.9	32990.4	49465.2	83388.5	67069.7	77852.5	124226	140119	142803	173177	164502	195485	64163.2	52795	61064.3	25040.6	15719.7	27586.6	39793.8	41436.1	49988.6	25816.1	29363.5	28157.8	169519	159319	176117	102714	108698	91623.1	38255.2	22515.3	24323.7	79209.1	79507.4	72965.1	203921	199484	180458
HJN078	549.16	255.06	550.169	C26H30O13	[M-H]-	Pinocembrin-7-O-(2''-O-arabinosyl)glucoside	Flavonoids	Flavanones	-	3	2.79994e+06	2.6102e+06	2.75998e+06	2.95758e+06	2.78874e+06	2.90316e+06	2.85283e+06	2.90236e+06	3.03936e+06	2.37274e+06	2.30843e+06	2.22206e+06	9.77642e+06	8.66079e+06	9.51409e+06	1.22597e+07	1.30439e+07	1.36709e+07	9.37079e+06	9.68591e+06	1.03332e+07	10928091	1.10295e+07	1.09318e+07	4.0297e+06	4.02854e+06	4.16939e+06	4.51494e+06	4.75808e+06	4.60199e+06	5.84558e+06	6.05411e+06	6.10488e+06	5.40124e+06	4.99003e+06	4.77852e+06	5.76138e+06	6.86546e+06	6.07819e+06
Cmcn006826	537.08	375.05	538.09	C30H18O10	[M-H]-	Cupressuflavone	Flavonoids	Biflavones	3952-18-9	1	1.57724e+06	1.85002e+06	1.81468e+06	1.46885e+06	1.56588e+06	1.52103e+06	1.53859e+06	1.55396e+06	1.56209e+06	1.79532e+06	1.74667e+06	1.77526e+06	844326	987585	854814	1.29555e+06	1.4181e+06	1.29615e+06	1.04747e+06	1.0217e+06	1.09084e+06	1.24192e+06	1.14712e+06	1.1336e+06	589819	649170	729830	1.02768e+06	1.12016e+06	1.0904e+06	988229	943638	927242	1.06211e+06	1.05253e+06	1.02925e+06	1.20375e+06	1.10344e+06	1.20626e+06
mws0089	447.093	285.041	448.101	C21H20O11	[M-H]-	Kaempferol-7-O-glucoside*	Flavonoids	Flavonols	16290-07-6	1	9.75364e+06	9.72764e+06	9.50861e+06	1.09499e+07	1.1537e+07	1.03319e+07	9.26095e+06	9.04052e+06	9.94131e+06	9.24754e+06	8.42687e+06	9.55919e+06	3.42235e+07	3.63283e+07	3.00895e+07	2.16752e+07	2.27253e+07	2.20479e+07	2.4212e+07	2.20921e+07	2.29117e+07	3.19612e+07	3.22271e+07	3.27179e+07	4.77416e+06	4.03233e+06	3.82365e+06	7.16675e+06	7.57535e+06	6.84032e+06	8.36125e+06	7.85382e+06	7.95327e+06	6.38135e+06	6.4402e+06	6.34096e+06	1.32443e+07	1.41767e+07	1.51784e+07
Hmhp001812	282.12	136.06	281.112	C11H15N5O4	[M+H]+	2'-O-Methyladenosine	Nucleotides and derivatives	Nucleotides and derivatives	2140-79-6	3	1.49486e+06	1.59122e+06	1.74635e+06	2.59291e+06	2.78282e+06	2.73754e+06	1.64258e+06	1.52111e+06	1.52246e+06	1.73117e+06	1.6428e+06	1.77979e+06	2.91359e+06	3.06682e+06	2.89455e+06	5.18313e+06	5.39687e+06	5.18451e+06	4.28614e+06	4.40583e+06	4.39504e+06	6.74522e+06	6.54824e+06	7.39423e+06	1.53135e+06	1.46835e+06	1.51602e+06	1.75477e+06	1.71484e+06	1.72052e+06	2.37682e+06	2.54298e+06	2.73494e+06	1.86191e+06	1.75565e+06	1.81564e+06	2.18985e+06	2.62963e+06	2.89699e+06
MW0009121	144.08	115.05	121.089	C8H11N	[M+Na]+	N-Methylbenzylamine	Alkaloids	Alkaloids	103-67-3	3	3.13799e+07	2.94069e+07	3.27027e+07	2.42323e+07	2.46042e+07	2.68148e+07	2.01311e+07	1.9773e+07	2.32108e+07	1.92828e+07	1.78248e+07	1.76674e+07	3.48241e+07	4.00211e+07	3.86871e+07	7.04771e+07	5.83221e+07	6.27236e+07	5.77167e+07	5.33734e+07	5.56319e+07	6.02965e+07	5.59618e+07	5.57422e+07	4.48605e+07	4.29162e+07	4.41109e+07	5.13904e+07	5.3392e+07	4.73487e+07	3.78371e+07	4.28156e+07	3.78926e+07	5.22654e+07	5.2847e+07	5.43358e+07	3.72907e+07	3.90317e+07	3.76439e+07
Hmsp000364	144.098	98.09	143.095	C7H13NO2	[M+H]+	L-Cyclopentylglycine	Amino acids and derivatives	Amino acids and derivatives	2521-84-8	3	801162	746786	761694	1.30686e+06	1.18746e+06	1.37047e+06	876298	893379	880165	821862	701625	792255	1.37022e+06	1.58744e+06	1.40324e+06	2.10068e+06	1.87893e+06	2.01998e+06	1.10121e+06	1.14266e+06	1.25456e+06	1.79508e+06	1.96446e+06	1.72941e+06	581755	624621	621334	1.44111e+06	1.40835e+06	1.38776e+06	1.10278e+06	978927	1.16345e+06	1.18144e+06	1.44871e+06	1.2308e+06	1.11616e+06	1.17111e+06	1.15461e+06
Lmhp001732	263.139	70.0638	262.132	C14H18N2O3	[M+H]+	L-Prolyl-L-Phenylalanine	Amino acids and derivatives	Amino acids and derivatives	13589-02-1	3	53891.3	41004	29504.5	35984.6	65806.6	50055.1	53337	59798.2	61395.2	64730.7	47907.9	50578.8	432919	457198	456597	256483	301552	295141	267364	247407	253284	264604	269832	251148	77780.1	77677	74284.3	144075	120441	134009	108304	63085.1	83429.4	100586	94291.8	92351.9	153249	156579	170144
pme1738	138.079	94.0651	137.071	C7H9N2O	[M+H]+	3-Carbamyl-1-methylpyridinium;(1-Methylnicotinamide)	Alkaloids	Pyridine alkaloids	1005-24-9	3	5.25682e+06	5.00236e+06	5.44896e+06	7.43205e+06	7.6619e+06	7.54234e+06	6.91856e+06	6.87728e+06	7.01142e+06	7.3707e+06	7.04567e+06	8.17726e+06	1.87455e+06	1.74912e+06	1.92303e+06	3.14717e+06	3.23294e+06	2.90488e+06	2.52725e+06	2.47642e+06	2.87059e+06	2.82551e+06	2.98247e+06	2.90193e+06	5.41537e+06	5.61088e+06	6.33003e+06	2.23639e+07	1.88811e+07	2.00941e+07	7.73715e+06	8.14548e+06	7.19962e+06	8.4363e+06	8.01281e+06	8.13077e+06	5.61873e+06	5.58281e+06	6.83227e+06
MW0146130	531.17	379.16	532.192	C23H28N6O9	[M-H]-	Asp-His-Phe-Asp	Amino acids and derivatives	Amino acids and derivatives	-	3	370461	320119	352548	433869	479702	432374	295103	350116	260134	397534	190510	233889	1.73121e+06	1.53348e+06	1.79637e+06	3.16283e+06	3.34967e+06	3.0525e+06	3.002e+06	3.13544e+06	3.23896e+06	3.44913e+06	2.65805e+06	3.19585e+06	817502	895955	905833	794265	802362	798565	1.10714e+06	1.23954e+06	1.15165e+06	1.2871e+06	1.40572e+06	1.22084e+06	918231	1.01077e+06	837772
mws0267	105.019	105.019	106.027	C3H6O4	[M-H]-	DL-Glyceric Acid	Organic acids	Organic acids	473-81-4	3	911546	905007	866383	1.01649e+06	956269	961841	1.45753e+06	1.32752e+06	1.32951e+06	1.28052e+06	1.29698e+06	1.17889e+06	891021	984675	1.01497e+06	447265	430250	426916	640077	664452	548828	481267	520068	496496	796506	832965	741310	893124	865945	814088	544167	532425	538440	476341	532811	519917	754376	753235	868748
pme0460	291.086	139.036	290.079	C15H14O6	[M+H]+	Epicatechin*	Flavonoids	Flavanols	490-46-0	1	1.26806e+06	1.33649e+06	1.57854e+06	1.87071e+06	1.59253e+06	1.84091e+06	1.61541e+06	1.70797e+06	2.03142e+06	1.16877e+06	1.30898e+06	1.32204e+06	6.63176e+06	5.55715e+06	6.55631e+06	2.79682e+06	2.96547e+06	3.26727e+06	2.42273e+06	2.27356e+06	2.79816e+06	2.1663e+06	2.13976e+06	2.04567e+06	1.44673e+06	1.4275e+06	1.36879e+06	1.58269e+06	1.57422e+06	1.54461e+06	1.50134e+06	1.30934e+06	1.67983e+06	1.25551e+06	1.29176e+06	1.0271e+06	3.54398e+06	3.24005e+06	3.51578e+06
mws0863	213.017	96.9696	214.024	C5H11O7P	[M-H]-	2-Deoxyribose-5'-phosphate	Nucleotides and derivatives	Nucleotides and derivatives	102916-66-5	3	742123	883028	849802	761856	857766	918193	657484	693681	706058	758567	818515	868597	225147	217063	192552	195726	183032	185338	238670	287895	294359	262887	259670	220318	271324	252310	295984	323303	326800	322188	338082	332331	284704	296045	306108	276822	478745	392673	463100
Lmcp002302	312.13	180.088	311.123	C12H17N5O5	[M+H]+	N6-(2-Hydroxyethyl)adenosine*	Nucleotides and derivatives	Nucleotides and derivatives	4338-48-1	3	625884	629250	626699	1.43989e+06	1.58097e+06	1.39395e+06	999977	733069	976071	1.23276e+06	1.11067e+06	1.26164e+06	852476	976023	888413	920224	953473	965399	765860	688917	747328	1.0969e+06	1.02102e+06	1.13516e+06	737094	685438	650412	1.27913e+06	1.40713e+06	1.19164e+06	480932	522651	601495	848150	609767	744387	819879	1.022e+06	825177
pmb0069	122.06	105.034	121.053	C7H7NO	[M+H]+	Benzamide	Phenolic acids	Phenolic acids	55-21-0	3	429834	396832	408606	342064	389405	387017	230540	230216	215466	121804	134309	134902	167211	202371	215510	131134	154238	173289	80610.7	110511	97073.2	133762	135811	131121	370023	395974	386042	598193	659914	579735	741268	741347	733085	788735	828945	771305	388335	340464	383165
Zmtn001464	204.03	160.04	205.037	C10H7NO4	[M-H]-	4,8-Dihydroxyquinoline-2-carboxylic acid	Organic acids	Organic acids	59-00-7	1	3.70986e+06	3.77059e+06	3.55486e+06	5.17943e+06	5.29481e+06	5.47505e+06	5.56668e+06	6.20636e+06	5.69797e+06	7.66712e+06	8.7276e+06	9.04133e+06	4.37686e+06	4.62795e+06	4.46322e+06	2.47442e+06	2.3199e+06	2.51772e+06	2.60233e+06	2.97829e+06	2.78568e+06	2.57199e+06	2.51458e+06	2.53727e+06	1.24315e+06	1.15795e+06	1.29007e+06	1.11568e+06	1.24471e+06	1.22494e+06	912957	875303	992700	895593	873634	926486	2.65175e+06	2.95765e+06	3.08733e+06
mws0236	124.007	79.9574	125.015	C2H7NO3S	[M-H]-	2-Aminoethanesulfonic acid	Organic acids	Organic acids	107-35-7	3	134996	137843	149392	141760	171143	150985	157904	169133	160805	211825	151524	162780	159531	198405	148402	124531	115870	109380	140388	152137	131279	128012	117904	138038	117075	88057.6	69306.3	153596	134832	132544	112239	149210	136316	323676	300876	255350	200253	204390	194122
mws0179	367.103	190.9	368.111	C17H20O9	[M-H]-	Chlorogenic acid methyl ester	Phenolic acids	Phenolic acids	29708-87-0	3	410961	378406	555834	410746	567838	521705	390555	417187	387761	203402	217461	266268	20313.7	21908.9	15542.2	21128	32549.8	19220.9	25753.5	29829	24454.5	29672	26566.6	25818.4	367224	344111	334950	523551	474716	518513	438418	409830	480141	462342	443367	485515	234269	208395	224604
pmn001521	437.109	313.1	438.116	C20H22O11	[M-H]-	3-Hydroxy-5-Methylphenol-1-O-(6'-Galloyl)Glucoside	Phenolic acids	Phenolic acids	-	3	569243	592365	516996	576036	614571	482161	773985	783714	908054	931399	861008	910358	905059	885528	924435	788167	927748	735933	695107	742317	700606	619919	694838	631946	669164	703713	823927	705276	747565	714489	354017	413280	445771	608369	531560	634095	711176	752309	711454
Lmhn002926	279.05	163.04	280.058	C13H12O7	[M-H]-	p-Coumaroylmalic acid	Phenolic acids	Phenolic acids	-	3	2.01829e+06	2.17024e+06	2.37923e+06	2.0409e+06	1.79983e+06	1.9455e+06	1.93657e+06	1.87612e+06	1.83434e+06	1.4592e+06	1.51301e+06	1.495e+06	184761	165628	192195	168705	175510	164858	155817	186616	165219	150414	164091	157560	107312	125885	101221	141451	131781	139407	101364	130551	136067	110478	132477	109553	770152	997990	898156
MWSHY0065	291.09	139.04	290.079	C15H14O6	[M+H]+	Catechin*	Flavonoids	Flavanols	154-23-4	1	1.07756e+07	9.66213e+06	1.12155e+07	1.45978e+07	1.28165e+07	1.27824e+07	1.18321e+07	1.08648e+07	1.3291e+07	1.19943e+07	1.10305e+07	1.1019e+07	2.15246e+07	22923600	2.20921e+07	2.3669e+07	2.32227e+07	2.07954e+07	2.10888e+07	2.12963e+07	2.00975e+07	2.26088e+07	2.14452e+07	2.13014e+07	1.60339e+07	1.60362e+07	1.71728e+07	1.29078e+07	1.24925e+07	1.33209e+07	1.94291e+07	1.87571e+07	1.89205e+07	1.5018e+07	1.72809e+07	1.49502e+07	1.71806e+07	1.82866e+07	2.03883e+07
Lmsn011830	485.327	485.327	486.334	C30H46O5	[M-H]-	2,19-Dihydroxy-3-oxours-12-en-28-oic acid	Terpenoids	Triterpene	176983-21-4	3	198059	313033	304435	747086	345466	939812	526762	513450	525232	701671	547107	1.25746e+06	1.16253e+06	1.08607e+06	1.16224e+06	859071	787120	797602	462589	410932	422634	419197	390837	465822	3.37418e+06	3.23146e+06	3.328e+06	351375	418868	369088	195145	162759	209939	696077	736836	629260	913943	847563	841702
Jmwn002620	341.09	161.02	342.095	C15H18O9	[M-H]-	Vanillic Acid-4-O-Glucuronide	Phenolic acids	Phenolic acids	-	1	3.29183e+06	2.48897e+06	3.09185e+06	2.97827e+06	2.51226e+06	2.464e+06	1.89968e+06	2.01296e+06	2.07206e+06	1.79421e+06	1.98758e+06	2.04412e+06	1.01681e+06	1.36462e+06	1.30811e+06	1.571e+06	1.53127e+06	1.47041e+06	1.54674e+06	1.61058e+06	1.48733e+06	2.09707e+06	1.93393e+06	2.01771e+06	199641	254970	226800	848745	820224	851917	471084	493530	454955	329234	287443	366692	1.43993e+06	1.29056e+06	1.3903e+06
Lmyn001519	285.03	133.02	286.033	C11H10O9	[M-H]-	L-Malic acid-2-O-gallate	Phenolic acids	Phenolic acids	-	3	1.07003e+06	1.137e+06	1.0506e+06	1.20926e+06	1.24245e+06	1.28424e+06	1.62378e+06	1.55287e+06	1.56322e+06	1.0578e+06	1.1027e+06	1.09367e+06	2.41942e+06	2.48309e+06	2.7976e+06	1.52995e+06	1.45473e+06	1.4045e+06	2.38337e+06	2.17566e+06	1.99837e+06	1.38745e+06	1.3706e+06	1.36084e+06	1.15764e+06	1.12014e+06	1.07965e+06	1.55208e+06	1.35884e+06	1.43383e+06	727991	797083	832587	1.08741e+06	1.04231e+06	1.1482e+06	1.16582e+06	1.20458e+06	1.22806e+06
MWS1860	72.0808	55.0541	71.0735	C4H9N	[M+H]+	Pyrrolidin	Alkaloids	Pyrrole alkaloids	123-75-1	3	195736	194371	179559	1.28973e+06	1.49876e+06	1.44029e+06	179095	155222	187545	331482	398744	378010	525430	484303	575569	2.99009e+06	3.20835e+06	2.8507e+06	1.01869e+06	1.0117e+06	928571	1.23917e+06	1.2604e+06	1.17659e+06	274203	319696	278755	1.60489e+06	1.4784e+06	1.77008e+06	528290	663982	579414	1.27578e+06	1.14999e+06	1.25648e+06	979302	1.08133e+06	1.2692e+06
MW0155108	522.26	184.07	521.249	C24H35N5O8	[M+H]+	Phe-Asn-Ile-Glu	Amino acids and derivatives	Amino acids and derivatives	-	3	407720	370945	389919	409454	466463	416465	692468	746876	675649	657161	742415	779251	236869	267210	283317	169228	159219	158441	331079	332680	344067	210898	171878	187372	1.04552e+06	1.03918e+06	1.12878e+06	612665	710229	636249	351797	337838	334383	573694	662734	535336	804425	914331	916455
Lmsn004321	493.1	169.01	494.106	C22H22O13	[M-H]-	1-O-Caffeoyl-3-O-galloyl-β-D-glucose	Phenolic acids	Phenolic acids	-	3	1.16784e+06	1.22203e+06	1.14444e+06	1.26927e+06	1.29173e+06	1.22048e+06	1.64913e+06	1.68253e+06	1.74169e+06	1.20288e+06	1.35411e+06	1.55472e+06	2.13886e+06	2.48134e+06	2.72949e+06	2.59057e+06	2.76148e+06	2.64666e+06	2.90768e+06	3.17645e+06	3.15881e+06	2.21411e+06	2.54068e+06	2.05186e+06	3.55262e+06	3.15559e+06	3.73158e+06	3.47124e+06	3.82946e+06	3.59952e+06	1.5739e+06	1.50848e+06	1.46007e+06	2.12504e+06	2.39019e+06	2.56476e+06	1.96872e+06	1.9086e+06	1.94488e+06
pmb3101	175.061	115.044	176.069	C7H12O5	[M-H]-	2-Isopropylmalic Acid	Organic acids	Organic acids	49601-06-1	3	435136	419120	411297	253139	255779	269230	390540	388461	384626	321726	328201	316448	193779	186717	183472	110624	99002.1	104311	162051	193961	171940	117267	128863	144256	124931	141899	145264	88349.8	77697.9	99210.4	208409	237758	194413	115285	91763.4	96802.5	248127	310113	324778
Lmsn006452	555.15	273.08	556.158	C28H28O12	[M-H]-	Phloretin-4'-O-(6''-Salicyloyl)glucoside	Flavonoids	Chalcones	-	3	83097.2	104491	101248	123002	122345	123806	90467.3	104802	100987	109563	120370	81643.4	27722.4	28765.8	29424.1	17169.3	19530.8	25608.8	23023.6	16812.8	27360.3	20828.8	19819.7	22034	337715	311149	294688	288433	307886	286036	315933	309206	324233	378049	373645	376382	162048	201310	178522
Lmfn004769	585.09	301.03	586.096	C27H22O15	[M-H]-	Quercetin-3-O-(4''-O-galloyl)arabinoside	Flavonoids	Flavonols	-	1	2.08764e+06	2.09519e+06	2.18967e+06	7.53519e+06	9.23901e+06	7.77506e+06	5.68744e+06	5.14463e+06	5.43079e+06	8.71032e+06	8.66332e+06	8.57454e+06	2.36974e+07	2.27181e+07	2.37066e+07	1.5105e+07	1.49284e+07	1.47291e+07	1.772e+07	1.72793e+07	1.8748e+07	1.62469e+07	1.64832e+07	1.61516e+07	1.38831e+07	1.39611e+07	1.43834e+07	1.34237e+07	1.52245e+07	1.43092e+07	8.28499e+06	7.39491e+06	7.73168e+06	7.97711e+06	8.18921e+06	9.86372e+06	8.47859e+06	8.70183e+06	9.90661e+06
MW0055473	403.12	169.01	404.132	C17H24O11	[M-H]-	Oleoside 11-methyl ester	Terpenoids	Monoterpenoids	60539-23-3	3	478902	363956	492780	860008	833309	889317	1.22552e+06	1.19538e+06	1.28071e+06	1.41093e+06	1.36674e+06	1.66894e+06	3.41619e+06	3.41353e+06	3.84511e+06	1.70186e+06	1.78007e+06	1.74152e+06	2.66699e+06	2.65252e+06	2.18594e+06	1.88468e+06	1.85801e+06	1.96414e+06	1.71874e+06	1.28306e+06	1.51926e+06	1.49088e+06	1.46789e+06	1.4833e+06	592619	858614	760517	946075	930995	951219	1.40636e+06	1.57602e+06	1.48274e+06
Hmtn001120	315.109	153.056	316.116	C14H20O8	[M-H]-	5-(2-Hydroxyethyl)-2-O-glucosylphenol	Phenolic acids	Phenolic acids	-	3	1.01195e+07	9.96327e+06	1.01487e+07	1.21383e+07	1.18197e+07	1.13664e+07	1.18127e+07	1.18833e+07	1.16472e+07	1.10823e+07	1.0762e+07	1.13332e+07	5.4112e+06	4.94458e+06	5.77182e+06	3.58437e+06	2.9877e+06	3.64182e+06	3.92814e+06	3.51163e+06	3.88203e+06	3.93197e+06	3.59482e+06	3.77594e+06	3.34177e+06	3.52446e+06	3.01517e+06	3.39883e+06	3.33742e+06	3.22709e+06	3.24385e+06	3.40923e+06	3.52489e+06	3.04598e+06	3.34735e+06	3.09475e+06	5.98084e+06	5.59156e+06	5.29769e+06
MW0155158	563.27	371.21	564.266	C24H36N8O8	[M-H]-	Phe-Gln-Asp-Arg	Amino acids and derivatives	Amino acids and derivatives	-	3	1.47999e+06	1.47442e+06	1.63433e+06	2.60438e+06	2.35074e+06	2.75745e+06	2.57534e+06	2.56406e+06	2.66641e+06	2.94577e+06	3.03547e+06	2.76377e+06	1.15412e+06	1.04366e+06	1.18015e+06	659976	676200	589326	665072	671545	596413	716933	705354	736000	172106	266856	139181	1.28482e+06	451119	338475	258206	325752	276922	249954	118390	221766	1.33725e+06	1.44782e+06	1.46756e+06
pmp000003	317.07	302.04	316.058	C16H12O7	[M+H]+	Nepetin (5,7,3',4'-Tetrahydroxy-6-methoxyflavone)	Flavonoids	Flavones	520-11-6	1	3.09982e+06	2.99752e+06	2.39769e+06	1.55022e+06	2.61911e+06	3.02335e+06	4.03929e+06	3.87847e+06	3.99535e+06	5.33859e+06	5.12515e+06	5.84098e+06	5.21677e+06	5.1448e+06	4.37792e+06	2.68371e+06	2.48704e+06	2.54296e+06	1.75297e+06	2.01922e+06	1.96551e+06	5.36495e+06	5.01102e+06	5.86401e+06	2.27577e+06	2.09765e+06	2.25606e+06	3.87668e+06	3.78443e+06	3.37242e+06	2.54995e+06	2.40727e+06	2.59348e+06	1.92694e+06	1.39181e+06	1.72113e+06	3.79072e+06	3.37684e+06	3.63412e+06
MWS20152	417.16	402.1	418.163	C22H26O8	[M-H]-	Syringaresinol	Lignans and Coumarins	Lignans	21453-71-4	1	386245	382981	441259	170663	206850	207416	216132	186710	218843	203027	192692	184845	100490	109489	106635	113139	100124	98124.8	150183	183031	151687	146851	141368	146992	189141	193735	209892	173836	179541	170796	218030	225464	222889	98160.8	123285	107203	166418	187254	201560
Cmzn005251	433.113	271.062	434.121	C21H22O10	[M-H]-	6-O-Caffeoylarbutin	Phenolic acids	Phenolic acids	136172-60-6	3	1.59554e+07	1.68652e+07	1.49191e+07	2.03833e+07	2.00054e+07	1.77795e+07	2.12674e+07	1.83358e+07	1.34817e+07	1.63261e+07	1.46798e+07	1.56537e+07	1.23265e+07	1.19741e+07	1.19337e+07	9.6485e+06	1.15657e+07	8.75347e+06	7.7784e+06	8.46822e+06	9.41017e+06	1.21768e+07	1.18086e+07	1.46492e+07	1.1222e+07	9.68798e+06	1.0341e+07	1.11018e+07	1.4327e+07	1.22837e+07	1.35136e+07	1.36424e+07	1.38427e+07	9.4096e+06	8.66687e+06	8.59528e+06	1.28218e+07	1.11956e+07	1.18133e+07
Zmhn001883	329.09	209.04	330.095	C14H18O9	[M-H]-	Vanillic acid-4-O-glucoside	Phenolic acids	Phenolic acids	32142-31-7	1	5.33819e+06	5.53166e+06	5.74937e+06	6.22541e+06	6.37954e+06	6.88198e+06	4.07673e+06	4.27951e+06	4.81923e+06	6.27236e+06	5.88059e+06	5.55019e+06	2.73135e+06	2.23032e+06	2.21127e+06	2.76549e+06	2.99344e+06	3.12933e+06	2.74386e+06	3.21344e+06	2.88719e+06	2.4543e+06	2.67693e+06	3.36042e+06	1.27266e+06	1.32601e+06	1.21329e+06	1.56611e+06	1.49071e+06	1.62609e+06	1.59573e+06	1.32873e+06	1.60015e+06	1.62069e+06	1.65389e+06	1.74025e+06	2.21175e+06	2.1953e+06	2.09172e+06
MW0151597	485.24	353.19	484.228	C20H32N6O8	[M+H]+	Ile-Thr-His-Asp	Amino acids and derivatives	Amino acids and derivatives	-	3	260234	283665	282152	240676	210931	221404	277530	255804	256538	392980	318746	368229	128421	127737	43847.5	99090.4	108099	117299	123176	124045	119926	233408	204428	244357	204246	239728	180067	336382	426488	444920	330841	326539	312146	329264	363373	324842	319181	282111	268726
MWS00411g	162.076	98.0607	161.069	C6H11NO4	[M+H]+	L-2-Aminoadipate*	Amino acids and derivatives	Amino acids and derivatives	1118-90-7	3	112461	128876	102969	973289	981749	1.16488e+06	105390	142224	95250.4	255491	286092	278329	285821	268691	325308	1.03748e+06	936537	909644	183249	194167	202434	206395	198604	164166	148148	170218	144192	1.71472e+06	1.75009e+06	1.73044e+06	144027	144581	147305	331068	308305	313627	282186	279035	280308
pme0434	577.14	407.08	578.142	C30H26O12	[M-H]-	Procyanidin B2	Tannins	Proanthocyanidins	29106-49-8	2	1.79202e+06	1.69813e+06	1.89321e+06	2.03808e+06	1.88067e+06	1.77208e+06	2.30934e+06	2.20762e+06	2.07286e+06	1.9258e+06	2.07443e+06	2.36925e+06	5.37722e+06	4.55112e+06	5.00928e+06	5.02171e+06	4.57327e+06	5.29784e+06	4.50868e+06	5.07282e+06	3.99813e+06	5.5628e+06	5.71796e+06	5.60514e+06	5.28638e+06	5.32021e+06	5.31632e+06	6.66317e+06	5.75581e+06	6.10769e+06	6.59283e+06	6.65369e+06	5.19137e+06	5.91131e+06	5.94959e+06	6.25878e+06	4.40196e+06	4.85634e+06	4.09013e+06
Hmhn003067	325.09	119.05	326.1	C15H18O8	[M-H]-	Phenylpropionic acid-O-β-D-glucopyranoside	Phenolic acids	Phenolic acids	-	1	3.74003e+06	4.09456e+06	4.13639e+06	3.68201e+06	4.70583e+06	4.89163e+06	4.11347e+06	4.35835e+06	3.80031e+06	3.68881e+06	3.57734e+06	3.10131e+06	3.27163e+06	3.39072e+06	3.39607e+06	5.39332e+06	3.93932e+06	4.49581e+06	4.55867e+06	4.35412e+06	5.165e+06	5.93881e+06	5.23668e+06	5.50337e+06	2.47376e+06	2.33872e+06	2.58798e+06	5.87927e+06	6.69297e+06	7.51545e+06	5.23113e+06	4.75524e+06	5.27157e+06	5.50879e+06	5.22829e+06	4.88211e+06	4.53239e+06	4.16977e+06	4.28469e+06
MWS201381	292.13	188.071	291.122	C14H17N3O4	[M+H]+	Ser-Trp	Amino acids and derivatives	Amino acids and derivatives	94421-70-2	3	208614	223051	172880	247428	247828	227606	187373	223448	199850	240174	226152	235692	729056	681763	761292	1.1299e+06	944676	1.01468e+06	905774	977915	947366	1.02928e+06	987051	1.02492e+06	319440	310994	375958	418322	316955	371974	416610	349115	465113	412321	474143	438731	336718	392659	435489
MW0109308	387.2	167.07	386.191	C15H26N6O6	[M+H]+	Pro-Asp-Arg	Amino acids and derivatives	Amino acids and derivatives	-	3	3.28946e+07	2.92256e+07	3.39181e+07	3.91314e+07	3.57019e+07	3.49039e+07	3.44216e+07	3.73775e+07	3.96527e+07	3.32721e+07	3.69677e+07	3.85636e+07	3.42108e+07	3.65242e+07	3.64818e+07	3.05976e+07	3.65192e+07	3.70771e+07	3.22008e+07	3.3841e+07	3.67718e+07	3.25201e+07	2.80617e+07	2.82428e+07	2.45384e+07	2.48212e+07	2.6572e+07	2.25646e+07	2.31972e+07	2.28334e+07	1.31433e+07	1.36995e+07	1.35915e+07	1.34769e+07	1.48387e+07	1.41183e+07	2.75729e+07	2.58096e+07	2.88271e+07
pme1201	273.077	167.032	274.084	C15H14O5	[M-H]-	Phloretin	Flavonoids	Chalcones	60-82-2	3	18729.3	22846.6	20246.4	10361.3	13970.3	15343.1	16008	11701.4	13827.5	19586.5	19684.6	20837.6	18838.6	21708.4	23292.1	19942.6	19506.6	18965.7	23094.2	19218.4	23313.8	19312.4	18174.8	22632.6	21253.4	20055.1	19540.4	22742.2	25721.3	20717.8	14731	11144	9845.1	10522	9658.5	10826.5	32159.5	36162.2	36512.8
mws1629	345.12	183.07	346.126	C15H22O9	[M-H]-	Aucubin	Terpenoids	Sesquiterpenoids	479-98-1	3	134655	137057	132120	172468	180896	187588	147134	119628	142963	131456	155161	127019	69883.5	87821.9	77212.7	94394.1	113936	98206.9	92334.5	89335.9	95836.2	87062.9	95684.3	95655.8	236259	194781	231864	231898	221178	210451	157477	206547	198727	194249	203676	197116	108224	129653	140444
mws0254	156.08	110.07	155.07	C6H9N3O2	[M+H]+	L-Histidine	Amino acids and derivatives	Amino acids and derivatives	71-00-1	3	1.10846e+06	1.10711e+06	1.72899e+06	1.35216e+07	1.62637e+07	1.35653e+07	1.02387e+06	1.6991e+06	1.22605e+06	7.36157e+06	7.56188e+06	6.95968e+06	6.83586e+06	7.15403e+06	6.4705e+06	3.55112e+07	3.32028e+07	3.49982e+07	2.43979e+07	2.25456e+07	2.12771e+07	1.64486e+07	1.82057e+07	1.69504e+07	1.14697e+07	1.11778e+07	1.06416e+07	5.76432e+07	5.79866e+07	5.47489e+07	6.13269e+06	7.1934e+06	6.75126e+06	2.50046e+07	2.51244e+07	2.39443e+07	1.20515e+07	1.3247e+07	1.3248e+07
pmb0532	349.054	137.046	348.047	C10H13N4O8P	[M+H]+	Inosine 5'-monophosphate	Nucleotides and derivatives	Nucleotides and derivatives	131-99-7	3	2.08861e+06	1.95177e+06	2.32125e+06	1.86747e+06	1.53106e+06	1.71823e+06	2.07225e+06	2.11893e+06	2.13851e+06	1.68317e+06	1.36872e+06	1.70994e+06	2.0699e+06	1.81604e+06	1.95544e+06	991066	1.09113e+06	940733	1.68323e+06	1.86633e+06	1.96725e+06	1.40093e+06	1.57068e+06	1.45441e+06	881893	866293	1.11692e+06	1.18328e+06	1.01246e+06	958005	2.18239e+06	2.31291e+06	2.04908e+06	1.44048e+06	1.15273e+06	1.31578e+06	1.26201e+06	1.19275e+06	1.31101e+06
MW0147979	393.15	300.11	392.148	C13H24N6O6S1	[M+H]+	Cys-Arg-Asp	Amino acids and derivatives	Amino acids and derivatives	-	3	9.16074e+06	8.08521e+06	9.56496e+06	1.34373e+07	1.31967e+07	12909076	1.44072e+07	1.28802e+07	1.56295e+07	1.62723e+07	1.56743e+07	1.70547e+07	1.90334e+07	2.1849e+07	1.98037e+07	1.317e+07	1.26791e+07	1.46724e+07	1.14552e+07	1.21112e+07	1.19111e+07	1.11537e+07	1.3084e+07	1.21243e+07	1.54741e+07	1.47902e+07	1.48917e+07	1.50684e+07	1.80588e+07	1.75217e+07	1.13907e+07	1.08433e+07	1.12748e+07	1.49651e+07	1.37456e+07	1.27392e+07	1.2072e+07	1.45635e+07	1.38954e+07
MWS201398	219.098	86.0606	218.09	C8H14N2O5	[M+H]+	Hyp-Ser	Amino acids and derivatives	Amino acids and derivatives	-	3	101579	103352	127826	137932	127044	118080	135070	101810	141605	118823	137239	110166	256674	231073	257664	464761	560504	427655	377046	415946	379745	504012	431604	420051	137955	115423	111565	148402	179841	182376	140694	163385	132406	214618	212988	202300	187719	219227	210605
MW0054914	191.06	85.03	298.287	C19H38O2	[M-H]-	Methyl stearate	Lipids	Free fatty acids	112-61-8	3	1.55291e+07	1.6296e+07	1.62589e+07	1.73179e+07	1.65939e+07	1.83912e+07	1.83587e+07	1.80489e+07	1.93656e+07	1.49328e+07	1.43571e+07	1.48907e+07	3.08936e+06	2.75105e+06	2.25383e+06	3.15938e+06	3.61404e+06	3.14923e+06	2.9534e+06	1.29152e+06	3.04824e+06	2.50178e+06	1.09522e+06	2.64864e+06	1.41886e+07	1.1368e+07	1.20382e+07	1.30418e+07	1.39709e+07	1.43879e+07	1.789e+07	1.417e+07	1.70811e+07	1.27917e+07	1.48936e+07	1.56235e+07	9.73693e+06	1.15527e+07	9.84349e+06
Lmfn001158	467.08	169.01	468.09	C20H20O13	[M-H]-	Ginnalin A (2,6-Di-O-Galloyl-1,5-Anhydro-D-Glucitol)	Tannins	Tannin	-	3	206730	195858	169528	172354	277511	399804	1.00198e+06	319377	327816	338031	312515	499653	2.01831e+06	1.82319e+06	1.10857e+06	411565	422933	1.27077e+06	1.34812e+06	457713	1.20959e+06	388607	259464	224528	1.27591e+06	1.18163e+06	1.42588e+06	1.57613e+06	1.37332e+06	1.38204e+06	249575	253953	686560	922191	992493	1.0198e+06	1.16787e+06	1.52627e+06	1.37229e+06
Jmzn006005	177.055	117.04	178.063	C10H10O3	[M-H]-	3,4-Methylenedioxy cinnamyl alcohol	Lignans and Coumarins	Lignans	58095-76-4	3	926426	973301	948575	1.8013e+06	1.7259e+06	1.55461e+06	1.56446e+06	1.56373e+06	1.55055e+06	981316	1.01722e+06	878869	702912	752986	678978	855022	822579	813022	668895	800893	736055	822743	794696	799896	620152	556027	558452	508076	530460	476617	493025	494369	450474	793432	626988	656859	1.12151e+06	1.30337e+06	1.21537e+06
Zmyn004676	293.21	113.1	294.219	C18H30O3	[M-H]-	17-Hydroxylinolenic acid	Lipids	Free fatty acids	-	2	83301.2	73538.1	75027.9	111191	115943	112153	289148	277223	310516	226814	265553	270830	199522	195228	194364	79228.1	83778	85564.5	214080	195746	195327	89625.8	92214.8	85856.9	91916.4	91162.3	99235.5	60302.4	63248.8	62598.1	91405.4	93648.6	84599.5	76253.7	75918.4	77054.1	132965	122667	122938
MW0158700	431.12	279.11	432.117	C20H20N2O9	[M-H]-	TyrMe-Asp-OH	Amino acids and derivatives	Amino acids and derivatives	-	3	1.73996e+06	1.80859e+06	1.76001e+06	2.89189e+06	3.25591e+06	3.18003e+06	4.29046e+06	4.3854e+06	3.97989e+06	5.95963e+06	6.56337e+06	6.29686e+06	1.42621e+07	1.32012e+07	1.47968e+07	4.73405e+06	4.74201e+06	4.42025e+06	8.42853e+06	7.28259e+06	7.44733e+06	4.57754e+06	4.94557e+06	4.97726e+06	4.15816e+06	4.73574e+06	5.95332e+06	5.57038e+06	5.62403e+06	5.63416e+06	1.78425e+06	1.39868e+06	1.65569e+06	3.05735e+06	2.5787e+06	2.47832e+06	3.97994e+06	5.18769e+06	4.82164e+06
Lmtn003096	523.22	361.14	524.226	C26H36O11	[M-H]-	Secoisolariciresinol 4-O-glucoside	Lignans and Coumarins	Lignans	-	1	2.56291e+06	2.63259e+06	1.97629e+06	2.87845e+06	2.70884e+06	3.3835e+06	2.50119e+06	2.27068e+06	2.64781e+06	2.21409e+06	2.04916e+06	1.90884e+06	4.30948e+06	3.83499e+06	3.4708e+06	5.97463e+06	5.87577e+06	5.89441e+06	4.81687e+06	4.7123e+06	5.26389e+06	7.58832e+06	7.8015e+06	7.12829e+06	7.39051e+06	6.15501e+06	6.8042e+06	6.84976e+06	6.60491e+06	7.8078e+06	1.28087e+07	1.56386e+07	1.41184e+07	9.61339e+06	1.00102e+07	1.08411e+07	4.66344e+06	4.3308e+06	4.86413e+06
mws0214	181.072	71.0139	182.079	C6H14O6	[M-H]-	D-Sorbitol	Others	Saccharides	50-70-4	3	169632	184950	203141	259876	247459	250213	261467	226067	200182	298770	277708	252610	153551	165641	158141	145101	118954	135256	153750	119686	120758	131071	123704	138702	171023	161846	195620	247325	235646	207213	184316	200855	189676	234534	216196	197479	200031	248259	216565
pmn001525	477.14	169	478.147	C23H26O11	[M-H]-	3,5-Digalloylshikimic acid	Phenolic acids	Phenolic acids	95753-52-9	1	6.3547e+06	5.46917e+06	6.81929e+06	1.2702e+07	1.23834e+07	1.19483e+07	1.01942e+07	1.03192e+07	1.13584e+07	1.14814e+07	9.00505e+06	7.95389e+06	2.08145e+07	2.22859e+07	1.98819e+07	2.75604e+07	3.08096e+07	3.09391e+07	2.30434e+07	2.13311e+07	2.25707e+07	1.72537e+07	1.95155e+07	1.79953e+07	3.51229e+07	3.84986e+07	3.67563e+07	3.07796e+07	2.9646e+07	2.76365e+07	3.19602e+07	3.50371e+07	3.60116e+07	3.92196e+07	4.15295e+07	3.68499e+07	2.06579e+07	2.4314e+07	2.03999e+07
pme1383	170.08	134.06	169.074	C8H11NO3	[M+H]+	Pyridoxine	Others	Vitamin	65-23-6	1	1.01164e+07	1.01799e+07	1.11939e+07	1.43327e+07	1.50445e+07	1.40842e+07	1.30965e+07	1.39745e+07	1.35862e+07	7.60443e+06	7.77472e+06	8.26337e+06	1.88418e+07	2.08705e+07	2.13323e+07	1.79847e+07	1.88681e+07	1.72364e+07	2.06124e+07	2.09661e+07	2.1832e+07	2.25294e+07	2.25014e+07	2.0527e+07	7.56157e+06	8.46393e+06	9.96167e+06	5.47646e+06	5.61843e+06	5.08894e+06	1.5636e+07	1.60375e+07	1.60389e+07	7.61837e+06	7.95645e+06	7.56123e+06	8.68161e+06	8.92568e+06	1.0661e+07
pmb0981	348.07	136.062	347.063	C10H14N5O7P	[M+H]+	Adenosine 5'-monophosphate	Nucleotides and derivatives	Nucleotides and derivatives	61-19-8	3	3.02203e+07	3.05412e+07	3.21664e+07	2.54459e+07	2.42319e+07	2.33645e+07	2.82325e+07	3.00336e+07	2.62968e+07	2.38518e+07	2.34935e+07	2.56437e+07	2.41607e+07	2.50315e+07	2.69809e+07	1.38556e+07	1.6098e+07	1.50628e+07	2.51892e+07	2.82792e+07	2.98581e+07	1.96549e+07	2.47379e+07	1.6291e+07	1.26478e+07	1.2889e+07	1.35124e+07	1.62897e+07	1.47597e+07	1.56415e+07	2.96613e+07	3.18716e+07	3.11916e+07	2.04686e+07	1.76444e+07	1.79551e+07	1.56935e+07	1.56732e+07	1.77062e+07
Zmyn000453	191.02	111.01	192.027	C6H8O7	[M-H]-	Isocitric Acid	Organic acids	Organic acids	320-77-4	1	9.21811e+06	8.30244e+06	9.76304e+06	1.52456e+07	1.4793e+07	1.41858e+07	1.45239e+07	1.32674e+07	1.38248e+07	1.42568e+07	1.47139e+07	1.58314e+07	7.47236e+06	6.90944e+06	7.22954e+06	8.46514e+06	8.25852e+06	8.76301e+06	5.47625e+06	5.49463e+06	5.04672e+06	6.00628e+06	6.00719e+06	6.17314e+06	7.37182e+06	7.63846e+06	7.96526e+06	7.91899e+06	7.89534e+06	7.90088e+06	5.47254e+06	6.03645e+06	5.85478e+06	5.34947e+06	5.85357e+06	6.25119e+06	1.23946e+07	1.14302e+07	1.25487e+07
MWSslk106	122.096	105.071	121.089	C8H11N	[M+H]+	2-Phenylethylamine	Alkaloids	Benzylphenylethylamine alkaloids	156-28-5	3	323389	314186	346807	380231	365237	342557	150137	193034	162533	116051	116580	128654	150484	165430	192971	154099	175398	151314	82056.5	84215.4	112034	95644.3	119532	100942	290987	316745	327888	545439	533005	510171	735766	716717	592416	687362	792958	676562	246549	298997	319652
mws0219	132.03	88.0404	133.037	C4H7NO4	[M-H]-	L-Aspartic Acid*	Amino acids and derivatives	Amino acids and derivatives	56-84-8	3	1.08668e+06	1.1166e+06	1.12471e+06	1.08407e+06	1.00826e+06	933016	1.074e+06	1.07523e+06	1.19509e+06	1.19202e+06	1.23897e+06	1.1575e+06	1.45005e+06	1.51918e+06	1.51168e+06	615186	703620	684332	1.67717e+06	1.60377e+06	1.62999e+06	959294	915212	986898	1.03571e+06	1.00199e+06	1.0107e+06	1.68169e+06	1.64187e+06	1.61824e+06	1.36553e+06	1.52387e+06	1.4423e+06	1.28021e+06	1.17108e+06	1.25284e+06	2.1689e+06	2.3542e+06	2.53003e+06
MWS4471	173.057	58.0297	174.064	C6H10N2O4	[M-H]-	N-Alpha-Acetyl-L-Asparagine	Amino acids and derivatives	Amino acids and derivatives	4033-40-3	3	872170	912063	720475	684481	812361	763301	452736	498012	516147	633801	569820	517789	548168	591747	634228	1.07676e+06	1.10771e+06	1.05127e+06	936895	952072	893778	952134	960753	969310	708237	689663	817538	1.32564e+06	1.33755e+06	1.22283e+06	903369	1.05019e+06	972330	1.10749e+06	1.26279e+06	1.09436e+06	744584	873252	832188
pmp000878	447.13	411.11	446.121	C22H22O10	[M+H]+	Swertisin	Flavonoids	Flavones	6991-10-2	1	1.04993e+07	1.25068e+07	1.02889e+07	1.02444e+07	9.74837e+06	7.74783e+06	7.1227e+06	9.76071e+06	6.76327e+06	4.316e+07	3.8397e+07	4.38593e+07	3.99829e+06	4.93279e+06	4.63943e+06	6.03278e+06	5.22115e+06	6.71904e+06	2.53165e+06	2.64408e+06	2.7335e+06	4.81967e+06	4.72765e+06	5.0983e+06	3.27104e+06	2.6335e+06	3.42637e+06	3.52275e+06	3.188e+06	3.53593e+06	3.20148e+06	3.29615e+06	3.19806e+06	3.58533e+06	2.79284e+06	3.38529e+06	6.77018e+06	7.92792e+06	8.51542e+06
MWS201479	239.103	136.076	238.095	C11H14N2O4	[M+H]+	Tyr-Gly*	Amino acids and derivatives	Amino acids and derivatives	673-08-5	3	166361	137756	156290	179220	196216	218933	194298	188151	242691	237679	213419	255083	585979	638800	621821	838969	940889	944536	790700	849339	879283	899902	862461	864183	261342	228174	249435	350475	350835	348352	322301	329229	334263	387848	380288	358280	393061	388146	430975
MW0144849	382.11	158.06	275.127	C14H17N3O3	[M-H]-	L-Alanyl-L-tryptophan	Amino acids and derivatives	Amino acids and derivatives	16305-75-2	3	316817	494586	497678	946817	838925	841896	915378	843873	900173	1.13801e+06	1.22789e+06	1.26629e+06	1.52603e+06	1.77778e+06	1.71923e+06	499501	511621	534553	867142	905444	743799	608534	658265	629994	956363	1.06199e+06	1.1109e+06	1.18337e+06	1.15674e+06	1.14845e+06	413936	439135	427881	593288	575005	610253	752737	775345	894414
MW0144594	455.23	293.17	454.218	C19H30N6O7	[M+H]+	Ala-His-Leu-Asp	Amino acids and derivatives	Amino acids and derivatives	-	3	9.13066e+06	9.08835e+06	8.33501e+06	1.19517e+07	1.21147e+07	1.54385e+07	1.45687e+07	1.44808e+07	1.22399e+07	1.14339e+07	1.03263e+07	1.25591e+07	2.71836e+07	2.87188e+07	2.82719e+07	2.25122e+07	2.55741e+07	2.75723e+07	2.2843e+07	2.34851e+07	24610085	2.27987e+07	2.50531e+07	2.35395e+07	1.46357e+07	1.68579e+07	1.4367e+07	1.60905e+07	1.65802e+07	1.67931e+07	1.28978e+07	1.39619e+07	1.32755e+07	1.60205e+07	1.45844e+07	1.44878e+07	1.45478e+07	1.84326e+07	1.55996e+07
Lmzn006795	453.339	453.34	454.345	C30H46O3	[M-H]-	3-Oxours-12-en-28-oic acid (Ursonic acid)*	Terpenoids	Triterpene	6246-46-4	3	641007	623671	577377	662487	617325	629032	552896	585617	598671	761830	669614	558730	1.05903e+07	9.90555e+06	1.01758e+07	9.47371e+06	8.53242e+06	9.11446e+06	9.57304e+06	9.13155e+06	9.51803e+06	9.25243e+06	8.46701e+06	8.87694e+06	1.12077e+07	1.03748e+07	1.12556e+07	1.10978e+07	1.14761e+07	1.10676e+07	9.08719e+06	8.6211e+06	8.82571e+06	1.20578e+07	1.29045e+07	1.20134e+07	7.30604e+06	7.90057e+06	6.49015e+06
MWSmce116	252.1	136.06	251.102	C10H13N5O3	[M+H]+	5'-Deoxyadenosine	Nucleotides and derivatives	Nucleotides and derivatives	4754-39-6	3	552081	504521	581427	671116	658394	662237	519380	523521	562431	684897	671231	652279	903999	830553	847886	1.28376e+06	1.43979e+06	1.30024e+06	1.0926e+06	1.13946e+06	1.18365e+06	1.2933e+06	1.14458e+06	1.11155e+06	1.97201e+06	2.16995e+06	1.90185e+06	2.21722e+06	2.27415e+06	2.14241e+06	2.17969e+06	2.19702e+06	1.9915e+06	2.55374e+06	2.51848e+06	2.25878e+06	1.14069e+06	1.21732e+06	1.23715e+06
Lmsn004714	629.11	169.01	630.122	C29H26O16	[M-H]-	1,6-Di-O-galloyl-2-O-p-coumaroyl-β-D-glucose	Phenolic acids	Phenolic acids	115713-49-0	3	443860	506794	459454	550760	386764	461766	391832	342048	403472	591951	491249	557081	761331	691953	751720	650358	673338	681924	740687	748196	815607	750740	601148	744244	1.78853e+06	1.79109e+06	2.16306e+06	1.5661e+06	2.40444e+06	2.24596e+06	1.00077e+06	1.16691e+06	1.08302e+06	1.52354e+06	2.0257e+06	1.92705e+06	872925	915057	887282
Lmmn003541	711.12	559.11	712.128	C33H28O18	[M-H]-	Iriflophenone-3-C-(2'',6''-Di-O-Galloyl)Glucoside	Phenolic acids	Phenolic acids	-	2	1.40553e+06	1.34517e+06	1.31906e+06	1.48282e+06	1.43006e+06	1.8968e+06	1.8834e+06	2.01538e+06	1.82086e+06	4.56747e+06	4.42775e+06	4.44685e+06	7.149e+06	7.07302e+06	6.77932e+06	9.62646e+06	8.94614e+06	8.54342e+06	6.11443e+06	5.94406e+06	6.76362e+06	7.40533e+06	7.0213e+06	8.43656e+06	2.45086e+06	2.85045e+06	2.27201e+06	3.33873e+06	3.11642e+06	3.49889e+06	4.54784e+06	4.15871e+06	4.05785e+06	3.21008e+06	3.14369e+06	3.2654e+06	3.6336e+06	3.77467e+06	3.92987e+06
MW0145529	498.26	437.21	497.25	C23H31N9O4	[M+H]+	Arg-Trp-His	Amino acids and derivatives	Amino acids and derivatives	-	3	3.1819e+06	3.55332e+06	3.44371e+06	3.22488e+06	3.4793e+06	3.38291e+06	2.5736e+06	2.38319e+06	2.41204e+06	3.01435e+06	2.60372e+06	2.49346e+06	1.92307e+06	1.98052e+06	1.82524e+06	2.89714e+06	2.8658e+06	3.00389e+06	2.40198e+06	2.40443e+06	2.37669e+06	2.84163e+06	2.64104e+06	2.70468e+06	7.65547e+06	6.89305e+06	6.61384e+06	4.12208e+06	4.1588e+06	3.94411e+06	4.85088e+06	4.44222e+06	5.16473e+06	4.99925e+06	3.9292e+06	4.51806e+06	3.54997e+06	2.86155e+06	3.76584e+06
pme3967	312.13	180.088	311.123	C12H17N5O5	[M+H]+	2-(Dimethylamino)guanosine*	Nucleotides and derivatives	Nucleotides and derivatives	2140-67-2	3	644585	661830	595463	1.58793e+06	1.47857e+06	1.58404e+06	1.01106e+06	887213	986141	1.17598e+06	1.15867e+06	1.12394e+06	929413	1.03197e+06	1.01525e+06	864700	1.05442e+06	1.11553e+06	838489	701114	937779	1.01167e+06	1.14573e+06	1.13774e+06	679298	718061	823750	1.35048e+06	1.35184e+06	1.29606e+06	444327	541196	440851	696064	810641	694389	897492	1.07175e+06	900537
MW0153882	419.08	267.07	312.114	C14H20N2O4S	[M-H]-	Met-Tyr	Amino acids and derivatives	Amino acids and derivatives	-	3	5.67389e+06	5.47996e+06	5.61098e+06	8.69607e+06	8.07348e+06	7.88999e+06	6.42895e+06	7.89057e+06	7.43605e+06	9.26536e+06	9.7392e+06	1.03505e+07	6.33047e+06	8.16537e+06	8.42188e+06	4.2183e+06	5.41923e+06	5.15812e+06	4.14701e+06	3.30633e+06	3.8216e+06	3.76468e+06	3.67813e+06	3.48082e+06	2.89006e+06	2.84532e+06	3.86998e+06	3.43861e+06	3.17297e+06	3.46855e+06	2.23478e+06	2.34496e+06	2.65042e+06	2.56521e+06	2.49204e+06	2.45202e+06	4.13476e+06	4.85311e+06	5.16343e+06
mws0668	283.068	151.026	284.076	C10H12N4O6	[M-H]-	Xanthosine	Nucleotides and derivatives	Nucleotides and derivatives	146-80-5	3	796827	844346	752392	2.41304e+06	2.61487e+06	2.60563e+06	963287	1.03804e+06	1.03209e+06	1.59064e+06	1.24166e+06	1.47933e+06	1.31125e+06	1.16767e+06	1.13514e+06	1.93625e+06	2.01981e+06	1.62637e+06	979787	1.15599e+06	1.12773e+06	1.56569e+06	1.50309e+06	1.20998e+06	730291	921254	864123	2.74178e+06	2.26039e+06	2.67813e+06	1.61804e+06	1.41839e+06	1.45172e+06	2.06789e+06	2.30417e+06	1.97933e+06	869581	1.1338e+06	951620
Lmsn003409	477.1	169.01	478.111	C22H22O12	[M-H]-	1-O-Galloyl-6-O-p-Coumaroyl-β-D-glucose	Phenolic acids	Phenolic acids	-	3	3.69492e+06	3.3835e+06	3.6921e+06	6.53659e+06	6.70955e+06	6.62347e+06	5.33799e+06	5.70232e+06	6.98374e+06	6.00578e+06	4.67039e+06	4.14758e+06	1.27749e+07	1.39285e+07	1.27856e+07	1.67536e+07	1.76946e+07	1.52076e+07	1.40011e+07	1.30147e+07	1.4924e+07	1.03354e+07	1.01535e+07	1.14744e+07	2.50731e+07	2.56705e+07	2.4342e+07	1.99978e+07	2.07111e+07	1.94438e+07	2.01229e+07	1.78822e+07	2.06398e+07	2.4005e+07	2.42489e+07	2.16327e+07	1.20891e+07	1.41334e+07	1.45127e+07
Lmtn000940	345.08	139.04	346.09	C14H18O10	[M-H]-	1-O-(3,4-Dihydroxy-5-methoxy-benzoyl)-glucoside	Phenolic acids	Phenolic acids	-	3	2.30407e+06	2.15331e+06	2.04537e+06	1.75713e+06	1.68875e+06	1.8818e+06	2.16771e+06	2.15382e+06	1.96495e+06	2.29255e+06	2.4117e+06	2.47137e+06	1.37714e+06	1.82795e+06	1.63681e+06	1.87946e+06	1.74329e+06	1.82555e+06	1.43619e+06	1.24664e+06	1.30827e+06	1.86945e+06	1.8537e+06	1.83041e+06	1.08858e+06	1.24342e+06	1.20435e+06	1.99533e+06	2.02855e+06	2.03254e+06	2.55467e+06	2.63506e+06	2.6189e+06	1.76914e+06	1.90224e+06	1.99522e+06	1.78049e+06	2.16789e+06	1.92631e+06
mws0097	357.134	151.038	358.142	C20H22O6	[M-H]-	Pinoresinol*	Lignans and Coumarins	Lignans	487-36-5	3	186891	181762	184062	88229.8	80290.8	82506	103974	118665	140312	116740	117158	110262	62450.9	61082.1	52915	67702.1	75094	62539.2	60125.8	72845.7	71172.6	57808.5	50820.8	61952.1	118619	113397	137656	143566	168735	159146	140077	116728	155904	129490	172121	165856	139625	159398	162027
MW0150921	525.23	169.01	526.239	C22H34N6O9	[M-H]-	His-Glu-Ile-Glu	Amino acids and derivatives	Amino acids and derivatives	-	3	92626.5	69605.1	140540	148725	134483	132061	119240	161915	160750	325737	314562	329603	558866	504839	578277	477876	503696	455754	544527	574193	599837	483946	518969	452732	496654	416145	422972	475898	497358	469849	315470	319935	355856	309529	313711	377622	310446	365087	312630
Lmmn002274	521.2	359.15	522.21	C26H34O11	[M-H]-	Isolariciresinol-9'-O-glucoside*	Lignans and Coumarins	Lignans	63358-12-3	3	350519	331864	343878	339007	402191	387900	390976	361197	368618	391998	355586	351525	311393	311727	347654	297856	288370	249512	323151	284007	310207	339457	298126	255275	183168	150273	192541	186555	148764	180825	198467	211309	212278	180629	200459	177730	273731	268411	276671
pmn001526	483.08	169.01	484.085	C20H20O14	[M-H]-	1,6-Di-O-galloyl-β-D-glucose	Phenolic acids	Phenolic acids	-	3	1.66741e+06	3.4097e+06	1.39574e+06	6.37039e+06	5.13528e+06	4.70759e+06	5.38301e+06	3.07013e+06	5.32802e+06	6.76248e+06	5.42161e+06	5.0321e+06	5.53497e+06	6.53001e+06	5.10772e+06	2.4726e+06	2.12176e+06	2.52372e+06	1.20096e+06	1.3261e+06	2.83633e+06	2.00169e+06	1.84288e+06	2.28229e+06	6.67019e+06	6.06862e+06	5.72805e+06	6.57265e+06	5.89059e+06	6.64368e+06	2.89261e+06	2.64744e+06	3.11802e+06	4.53826e+06	4.62618e+06	3.73614e+06	5.04713e+06	4.38235e+06	4.52612e+06
Zmpn003368	293.214	195.139	294.219	C18H30O3	[M-H]-	13S-Hydroxy-9Z,11E,15Z-octadecatrienoic acid	Lipids	Free fatty acids	87984-82-5	3	1.93851e+06	2.01095e+06	1.8869e+06	1.25119e+06	1.23003e+06	1.2588e+06	2.51992e+06	2.5249e+06	2.52031e+06	2.04188e+06	2.14626e+06	2.27959e+06	1.62582e+06	1.63814e+06	1.69056e+06	674749	774031	773409	1.85265e+06	1.62844e+06	1.86925e+06	1.05605e+06	1.17195e+06	1.19537e+06	942521	811743	984757	778261	685255	781169	2.11065e+06	2.05073e+06	1.97514e+06	1.17945e+06	1.19341e+06	1.22073e+06	986784	1.01299e+06	958461
mws5035	279.17	120.085	278.163	C15H22N2O3	[M+H]+	L-Leucyl-L-phenylalanine	Amino acids and derivatives	Amino acids and derivatives	56217-82-4	3	109999	89323.4	83760.5	231384	210443	211662	141913	157697	137418	195617	223587	177656	315112	326991	367467	626085	537648	601595	391960	399566	409406	454130	461452	462228	135884	147194	139064	380707	387955	382381	157735	173003	158493	245032	224070	231416	203566	191904	217016
mws0988	315.051	165.044	316.058	C16H12O7	[M-H]-	Rhamnetin; 3,5,3',4'-Tetrahydroxy-7-Methoxyflavone	Flavonoids	Flavonols	90-19-7	3	277106	282246	280630	89737.6	83910.3	82506	215595	192166	171331	348510	317390	347518	133953	128271	143633	64769.4	61408.8	62367.7	69623.7	61196.6	64955.9	188234	183525	168747	99721.7	110311	110807	274449	303862	291048	155189	157865	161369	91010.1	81898.6	89437	184687	198801	204788
Hmmp004965	463.124	301.07	462.116	C22H22O11	[M+H]+	Diosmetin-7-O-glucoside*	Flavonoids	Flavones	20126-59-4	1	5.17664e+06	5.1451e+06	3.99675e+06	4.54573e+06	3.84443e+06	4.31754e+06	4.68717e+06	4.89963e+06	4.58843e+06	4.15018e+06	4.14744e+06	3.54507e+06	1.24155e+06	1.19065e+06	1.08522e+06	1.4409e+06	1.44222e+06	1.44882e+06	1.24847e+06	866097	1.16307e+06	1.08534e+06	1.43558e+06	1.46451e+06	3.30456e+06	3.42566e+06	3.2927e+06	4.14701e+06	4.73678e+06	5.60476e+06	5.47116e+06	5.11152e+06	5.26244e+06	4.66527e+06	4.22935e+06	4.32469e+06	3.81572e+06	3.50745e+06	3.32864e+06
MW0110196	333.12	153.02	310.116	C14H18N2O6	[M+Na]+	Tyr-glu	Amino acids and derivatives	Amino acids and derivatives	2545-89-3	3	2.9586e+07	2.87638e+07	3.01543e+07	4.22254e+07	3.63772e+07	4.38897e+07	4.99991e+07	4.82004e+07	4.69695e+07	5.18858e+07	5.07037e+07	4.85219e+07	5.43893e+07	5.73634e+07	5.59555e+07	3.41725e+07	3.48334e+07	3.21172e+07	3.35297e+07	3.58397e+07	3.46036e+07	2.85079e+07	2.99867e+07	2.67685e+07	2.92778e+07	2.92841e+07	3.23182e+07	2.50935e+07	2.60336e+07	2.55986e+07	1.67139e+07	1.67691e+07	1.75438e+07	1.91791e+07	1.89371e+07	1.96167e+07	3.4081e+07	3.32487e+07	4.13176e+07
Cmsn002480	523.218	475.196	524.226	C26H36O11	[M-H]-	Secoisolariciresinol-9'-O-glucoside	Lignans and Coumarins	Lignans	63320-67-2	3	307557	326402	312938	182527	201584	203457	188490	184967	174405	162369	168132	155759	62341.5	65633.8	59987.7	136915	167518	189104	145483	153124	141878	176970	175945	186239	250652	245258	261531	296887	292067	283830	443721	497145	484603	458725	405853	372360	177791	209040	232014
MW0107687	425.08	305.04	426.088	C13H22N4O8S2	[M-H]-	S-Glutathionyl-L-cysteine	Amino acids and derivatives	Amino acids and derivatives	-	3	2.56383e+06	2.49257e+06	2.82819e+06	2.51774e+06	2.27175e+06	2.7017e+06	2.2659e+06	2.29014e+06	1.19715e+06	1.36383e+06	1.69209e+06	949840	1.24647e+06	1.2132e+06	1.21215e+06	2.43038e+06	2.67905e+06	2.60531e+06	2.1276e+06	1.93035e+06	1.85529e+06	2.70861e+06	2.86411e+06	3.06783e+06	1.4353e+06	1.90683e+06	1.91651e+06	2.01075e+06	2.02727e+06	1.99213e+06	2.97808e+06	2.48575e+06	2.82833e+06	2.91953e+06	2.9387e+06	2.80714e+06	2.02171e+06	2.0588e+06	2.3965e+06
mws0230	120.066	74.0601	119.058	C4H9NO3	[M+H]+	L-Threonine*	Amino acids and derivatives	Amino acids and derivatives	72-19-5	3	838490	702115	737404	3.06311e+06	3.2027e+06	3.07822e+06	887283	947444	902576	1.15493e+06	1.38796e+06	1.23614e+06	2.01028e+06	2.46839e+06	2.06838e+06	4.39927e+06	4.07686e+06	4.49232e+06	5.02845e+06	4.28872e+06	5.63217e+06	3.85494e+06	4.15813e+06	3.80884e+06	1.26339e+06	1083937	1.28061e+06	4.12822e+06	4.22137e+06	3.69049e+06	3.12026e+06	2.42532e+06	3.42129e+06	3.55188e+06	4.00694e+06	3.21901e+06	2.38511e+06	2.46588e+06	2.65429e+06
MW0149927	517.19	365.18	518.197	C19H30N6O11	[M-H]-	Glu-Asn-Gln-Glu	Amino acids and derivatives	Amino acids and derivatives	-	3	222073	269950	243455	200157	201621	253501	271818	642080	284487	322500	384516	325832	1.76899e+06	1.45875e+06	1.54714e+06	1.74999e+06	2321419	1.92587e+06	1.26686e+06	1.86027e+06	2.09632e+06	1.63235e+06	1.67011e+06	1.17472e+06	1.05875e+06	2.03268e+06	2.20346e+06	2.02241e+06	1.0434e+06	1.94737e+06	989209	1.19172e+06	1.08568e+06	952476	1.74389e+06	1.66067e+06	792361	965223	890906
MW0137583	317.07	179.03	316.058	C16H12O7	[M+H]+	Capillarisin	Others	Chromone	56365-38-9	3	1.87305e+06	1.92484e+06	1.88287e+06	1.75021e+06	1.64411e+06	1.49692e+06	2.988e+06	2.37742e+06	2.53857e+06	4.39309e+06	4.34167e+06	3.68621e+06	4.02886e+06	3.75812e+06	3.93089e+06	1.96344e+06	1.875e+06	1.61354e+06	1.36615e+06	1.35896e+06	1.60797e+06	4.15373e+06	4.16835e+06	3.58869e+06	1.48606e+06	1.496e+06	1.42622e+06	3.21948e+06	3.3526e+06	3.56866e+06	2.09122e+06	2.25137e+06	1.97095e+06	1.28779e+06	1.38767e+06	1.16496e+06	2.57819e+06	2.73232e+06	2.78344e+06
MW0110082	306.15	159.09	305.138	C15H19N3O4	[M+H]+	Trp-Thr	Amino acids and derivatives	Amino acids and derivatives	-	3	153474	108560	125447	161891	172225	138777	94531.3	121961	120181	154451	182767	216109	1.09482e+06	1.03821e+06	1.08445e+06	2.34245e+06	2.64706e+06	2.31338e+06	1.70378e+06	1.58927e+06	1.8064e+06	1.7413e+06	1.75114e+06	1.84752e+06	317592	287851	287897	354781	475958	434678	513046	587649	542681	621703	563012	557342	709304	820348	761076
Jmwn002172	315.11	135.04	316.116	C14H20O8	[M-H]-	3,4-dihydroxyphenylethanol-β-D-glucopyranoside	Phenolic acids	Phenolic acids	-	3	809609	756099	651747	1.46328e+06	1.61853e+06	1.45435e+06	1.98151e+06	1.73322e+06	1.90555e+06	1.72596e+06	1.8982e+06	1.76644e+06	1.50784e+06	1.47399e+06	1.71893e+06	545383	562707	523400	459568	501249	460379	551105	577629	535430	125260	138506	130678	146037	155897	151444	108912	89486	84053	117345	130148	129820	799420	949980	1.08211e+06
Lmhp008440	438.262	297.242	437.254	C20H40NO7P	[M+H]+	LysoPE 15:1	Lipids	LPE	-	3	54618.5	49629.7	67201.4	53714.6	53797.4	51380.1	38364.7	38313.1	39588.1	38686.1	39435.6	41072.7	25536.9	31631.4	31290.5	44678.2	30255.1	38104.3	37005.9	35846.9	27772.3	31511.9	46020.1	41968	83094	137803	81095.4	69458.5	57051.8	43220.8	76006.7	65049.8	70081.2	61556.3	66696	78190.4	51385.9	54583.5	56729
Lmsn004162	477.1	169.01	478.111	C22H22O12	[M-H]-	1-O-Galloyl-2-O-p-Coumaroyl-β-D-glucose	Phenolic acids	Phenolic acids	94356-18-0	2	1.67023e+06	1.77147e+06	1.69902e+06	2.37468e+06	2.68684e+06	2.07047e+06	2.23603e+06	2.28594e+06	2.51626e+06	2.28581e+06	2.01492e+06	2.32492e+06	2.54323e+06	4.07669e+06	3.3664e+06	4.36985e+06	3.33866e+06	4.34934e+06	3.97142e+06	3.8462e+06	3.85435e+06	4.62606e+06	4.17942e+06	4.26998e+06	3.52343e+06	3.94597e+06	3.64516e+06	4.42987e+06	3.84686e+06	4.08646e+06	4.45993e+06	4.26387e+06	4.63363e+06	4.49829e+06	4.30204e+06	4.38544e+06	2.62387e+06	2.39826e+06	2.65042e+06
MW0148077	395.13	166.07	394.131	C17H22N4O5S1	[M+H]+	Cys-Trp-Ser	Amino acids and derivatives	Amino acids and derivatives	-	3	2.05032e+06	2.38493e+06	2.11166e+06	3.77408e+06	3.27618e+06	3.39283e+06	3.67727e+06	3.38274e+06	2.82313e+06	3.58058e+06	2.9971e+06	2.82374e+06	2.47961e+06	2.42955e+06	2.42084e+06	1.16892e+06	1.28458e+06	1.30832e+06	1.56124e+06	1.53052e+06	1.87002e+06	1.28199e+06	1.44592e+06	1.45762e+06	1.52403e+06	1.57086e+06	1.67944e+06	1.57878e+06	1.55887e+06	1.65496e+06	1.08559e+06	908243	895641	1.07422e+06	1.22415e+06	1.0869e+06	3.1489e+06	3.54268e+06	3.19817e+06
MW0063496	387.13	124.02	388.137	C17H24O10	[M-H]-	Secologanin	Terpenoids	Monoterpenoids	19351-63-4	3	218443	299037	237131	430703	433049	448194	478561	404676	471590	426701	395966	374769	1.07009e+06	933534	1.0873e+06	805226	792205	821656	790648	772491	742250	642254	586970	583219	917718	970837	1.04245e+06	1.09894e+06	1.23592e+06	956633	647962	733507	683523	1.00234e+06	1.08112e+06	1.20553e+06	777336	785035	865303
Zmhn004909	477.06	169.01	478.075	C21H18O13	[M-H]-	3,4-Digalloylshikimic acid	Phenolic acids	Phenolic acids	-	3	1.41877e+06	1.13343e+06	1.39766e+06	1.33195e+06	2.60706e+06	1.78562e+06	1.88415e+06	1.78054e+06	1.7543e+06	1.48486e+06	1.63013e+06	1.59345e+06	2.66584e+06	3.54767e+06	2.95945e+06	3.91195e+06	3.70192e+06	4.1232e+06	4.08027e+06	3.6917e+06	3.8274e+06	4.42132e+06	4.36426e+06	4.12928e+06	2.58356e+06	3.29709e+06	3.46562e+06	3.38369e+06	4.03213e+06	3.99204e+06	3.73226e+06	3.55037e+06	4.08401e+06	3.52786e+06	3.5116e+06	3.79827e+06	2.09598e+06	2.33802e+06	2.57079e+06
Cmjn004337	401.14	269.1	402.153	C18H26O10	[M-H]-	Benzyl-(2''-O-xylosyl)glucoside	Phenolic acids	Phenolic acids	-	1	4.73906e+06	6.21318e+06	5.54719e+06	5.13734e+06	5.87348e+06	5.45779e+06	4.15221e+06	3.79302e+06	4.68276e+06	4.18242e+06	3.85387e+06	3.482e+06	1.57252e+06	1.53742e+06	1.70606e+06	1.69626e+06	1.58681e+06	1.56645e+06	1.44594e+06	1.6973e+06	1.59909e+06	1.45034e+06	1.51309e+06	1.29792e+06	2.44559e+06	2.27821e+06	2.25626e+06	2.95871e+06	2.83608e+06	3.00207e+06	2.3942e+06	2.45207e+06	2.55236e+06	2.65764e+06	2.53188e+06	2.61361e+06	3.04986e+06	3.63306e+06	3.44512e+06
MW0155363	543.21	285.04	544.217	C26H32N4O9	[M-H]-	Phe-Thr-Tyr-Asp	Amino acids and derivatives	Amino acids and derivatives	-	3	4.80552e+06	4.41794e+06	4.43178e+06	3.93899e+06	4.33106e+06	4.84939e+06	6.49458e+06	6.37612e+06	6.22935e+06	4.66789e+06	4.96554e+06	4.46345e+06	2.80356e+07	3.13508e+07	3.41823e+07	4.76686e+07	5.23467e+07	5.2415e+07	3.83263e+07	4.5752e+07	4.56557e+07	5.84466e+07	5.86986e+07	5.17397e+07	4.73631e+07	4.66807e+07	4.39981e+07	4.93416e+07	3.33743e+07	5.00129e+07	8.83789e+07	7.30049e+07	5.48829e+07	6.20739e+07	5.51795e+07	5.92016e+07	3.03693e+07	3.00629e+07	2.84769e+07
pmd0147	548.371	184.073	547.364	C28H54NO7P	[M+H]+	LysoPC 20:2	Lipids	LPC	-	3	22854.9	17102.2	25765.1	17367.9	21985.6	20782.2	16778.9	23349.5	14362.4	22253.5	17184.4	16876.5	13321.8	14710.8	15343.5	19668.3	13107.5	16982.7	22514.6	23777.4	22261.6	17307.2	18170.5	23294.7	31981.5	34391.4	31982	19774.4	17521.2	19667.2	32680.2	34556.2	32376.8	44587.2	56174.3	42031.1	41692.4	37772.4	34514.2
pme0376	271.061	151.004	272.068	C15H12O5	[M-H]-	Naringenin (5,7,4'-Trihydroxyflavanone)*	Flavonoids	Flavanones	480-41-1	3	420847	387666	485254	273596	131294	155486	230966	206693	215280	139508	160487	244552	266148	278156	271305	268263	257042	284664	394945	438264	446905	303065	321292	314398	151874	107603	108630	98956.5	200694	98472.3	95485.5	80132.5	78750.7	80849.7	94339.2	82470.5	534753	545950	564285
Zmhn000892	301.09	139.05	302.1	C13H18O8	[M-H]-	4-O-Glucosyl-3,4-dihydroxybenzyl alcohol	Phenolic acids	Phenolic acids	-	3	3.87683e+06	3.82775e+06	4.08636e+06	2.85129e+06	2.79114e+06	2.69594e+06	3.0619e+06	2.9957e+06	2.80055e+06	3.16241e+06	2.94143e+06	2.92071e+06	1.69497e+06	1.52374e+06	1.53023e+06	1.55633e+06	1.45757e+06	1.51144e+06	1.75584e+06	1.90243e+06	1.77967e+06	1.79979e+06	1.81672e+06	1.96693e+06	2.84659e+06	2.60024e+06	2.66592e+06	2.29476e+06	2.35485e+06	2.23981e+06	3.45635e+06	3.4742e+06	3.36887e+06	2.93057e+06	2.92959e+06	2.62113e+06	2.33652e+06	2.5702e+06	2.71332e+06
MW0114337	259.02	215.04	260.03	C6H13O9P	[M-H]-	Inositol 1-phosphate	Others	Saccharides	15421-51-9	3	920363	967935	987136	91286	105687	109220	203479	203596	229206	533287	448875	441709	155990	134948	187665	205248	190233	199731	154158	158593	201363	245521	214323	286892	420847	439982	366146	703153	847167	728987	513385	447804	469467	447784	445488	511069	352017	404511	381171
Zmdp000972	136.04	91.05	135.035	C4H9NO2S	[M+H]+	S-Methyl-L-cysteine	Amino acids and derivatives	Amino acids and derivatives	1187-84-4	3	8.19766e+06	7.28241e+06	7.21098e+06	7.50768e+07	6.26429e+07	7.08093e+07	6.8471e+06	6.49357e+06	6.19912e+06	1.72012e+07	1.67899e+07	1.82543e+07	4.5232e+07	4.4978e+07	4.25732e+07	1.56424e+08	1.68831e+08	194931574	1.05824e+08	1.15953e+08	1.2877e+08	1.40111e+08	1.48023e+08	1.60272e+08	2.60115e+07	2.73893e+07	2.54861e+07	9.55173e+07	1.04131e+08	9.52516e+07	5.58349e+07	5.88276e+07	6.64801e+07	1.21308e+08	1.17767e+08	1.02157e+08	7.27725e+07	6.33197e+07	7.0218e+07
MWS20207	939.11	769.09	940.118	C41H32O26	[M-H]-	1,2,3,4,6-Penta-O-galloyl-β-D-glucose	Phenolic acids	Phenolic acids	14937-32-7	3	2.08595e+07	2.7294e+07	2.27586e+07	3.85043e+07	3.54699e+07	3.38341e+07	3.23825e+07	3.43321e+07	3.4141e+07	3.66523e+07	3.86075e+07	3.94837e+07	5.62887e+07	5.57634e+07	5.66833e+07	3.99905e+07	3.38852e+07	3.99921e+07	4.24234e+07	3.56874e+07	4.48599e+07	3.04016e+07	2.91969e+07	30018586	3.66691e+07	3.9696e+07	3.92173e+07	3.73354e+07	4.74314e+07	4.46602e+07	2.72819e+07	2.4324e+07	24450966	3.74999e+07	3.75934e+07	3.49582e+07	3.95906e+07	4.21594e+07	4.15092e+07
mws1068	285.041	151.004	286.048	C15H10O6	[M-H]-	Kaempferol (3,5,7,4'-Tetrahydroxyflavone)	Flavonoids	Flavonols	520-18-3	1	78151.2	76971.6	69624.5	70828.9	67143.9	79909.1	103045	109359	87509	76972.9	86688.8	79291.8	200283	197994	200752	122720	123175	121298	209337	205243	218328	256708	260124	257155	23418.9	26040.3	29715.1	31948	35168.3	40819.6	29442.2	29544.9	30415.8	34187.5	29115.6	34067.5	95107.1	100901	92380.8
Lmhp011562	353.27	261.22	352.261	C21H36O4	[M+H]+	1-α-Linolenoyl-glycerol	Lipids	Glycerol ester	-	1	522969	459478	517425	834020	835618	862579	913626	883069	1.01176e+06	961970	923236	1.12614e+06	1.20483e+06	1.26549e+06	1.19825e+06	1.48097e+06	1.46768e+06	1.38467e+06	1.62802e+06	1.53468e+06	1.47414e+06	1.55578e+06	1.5508e+06	1.60188e+06	680325	632742	660039	746702	791385	655099	787738	786618	904221	875396	805747	771552	1.17349e+06	1.1005e+06	1.12211e+06
MW0107510	325.11	124.01	218.127	C9H18N2O4	[M-H]-	Ile-Ser	Amino acids and derivatives	Amino acids and derivatives	6403-14-1	3	2.96113e+06	3.00004e+06	3.23962e+06	4.19666e+06	4.84776e+06	4.50285e+06	3.74651e+06	4.01876e+06	3.94253e+06	4.31335e+06	2.98989e+06	2.54532e+06	2.50548e+07	2.41359e+07	2.24669e+07	3.14698e+07	3.95659e+07	3.82347e+07	3.32129e+07	3.09225e+07	3.59215e+07	2.50574e+07	2.21967e+07	2.64385e+07	4.02365e+07	4.51314e+07	4.07069e+07	3.68961e+07	3.60642e+07	3.6901e+07	4.78564e+07	4.3306e+07	4.81447e+07	3.93868e+07	4.11835e+07	3.9362e+07	2.45576e+07	2.81419e+07	2.94766e+07
MWS5173	112.05	70.0284	111.043	C4H5N3O	[M+H]+	Isocytosine	Nucleotides and derivatives	Nucleotides and derivatives	108-53-2	3	105081	85577.1	94049.6	147833	137832	172246	120638	98827.1	99602.9	99057.6	108869	137183	108659	137331	153672	236462	254332	312263	310764	363163	378423	186181	209096	236289	166023	124743	134410	238997	221265	254638	161425	146774	161723	185018	224337	231321	150523	144895	154549
pme0088	285.04	151	286.048	C15H10O6	[M-H]-	Luteolin (5,7,3',4'-Tetrahydroxyflavone)	Flavonoids	Flavones	491-70-3	1	318645	372004	356592	399866	469551	476515	362927	330722	344336	323457	418866	352833	162762	141677	128135	125779	158867	150250	146721	145454	141884	205797	198820	213247	248311	197865	226363	202272	181109	215183	199516	172633	214777	190533	210432	173719	479904	568139	490416
pme3443	207.066	192.041	208.074	C11H12O4	[M-H]-	Sinapinaldehyde	Phenolic acids	Phenolic acids	4206-58-0	3	127509	137443	133251	69107.3	64534.4	76341.9	71896	68368.6	85207.4	83564.3	94525.3	86374.6	56871.9	53039.2	55957.2	53729.5	56091.8	59354.8	79644.9	87257.9	70207.5	67478.7	61620.1	72169.8	67734.1	88095.2	70564.1	95690.2	84067.2	100065	74964.2	105360	86644.7	85898.9	92464.5	86836.3	74164.9	79069.5	81443.8
Lmmn003663	329.088	167.036	330.095	C14H18O9	[M-H]-	5-Glucosyloxy-2-Hydroxybenzoic acid methyl ester	Phenolic acids	Phenolic acids	-	3	947090	874104	612053	1.17795e+06	1.0144e+06	944703	879340	871973	880111	852232	939416	944996	1.25504e+06	1.32608e+06	1.35997e+06	1.16374e+06	1.15092e+06	1.19812e+06	998687	976864	865547	1.05899e+06	1.04917e+06	1.06519e+06	677326	611944	633988	643280	656919	573382	541333	601835	535192	508450	512608	430944	932581	1.07236e+06	1.07132e+06
MWSHY0048	321.06	153.02	320.053	C15H12O8	[M+H]+	Dihydromyricetin (Ampelopsin)	Flavonoids	Flavanonols	27200-12-0	3	1.26748e+07	1.28645e+07	1.29537e+07	6.93538e+06	6.60325e+06	6.18701e+06	5.98167e+06	5.80914e+06	6.19844e+06	7.478e+06	7.60258e+06	7.83355e+06	1.50911e+06	1.55747e+06	1.63105e+06	3.99532e+06	4.04729e+06	4.47508e+06	2.06472e+06	2.21455e+06	1.94204e+06	3.92231e+06	4.48169e+06	4.07289e+06	2.83286e+06	3.08519e+06	2.82189e+06	5.04219e+06	4.66918e+06	4.79375e+06	4.56194e+06	5.17162e+06	4.82612e+06	4.05261e+06	3.83063e+06	3.79827e+06	3.72536e+06	4.43399e+06	4.60972e+06
pme3011	104.071	69.0348	103.063	C4H9NO2	[M+H]+	γ-Aminobutyric acid	Organic acids	Organic acids	56-12-2	3	2.62898e+06	2.77205e+06	2.86965e+06	4.59831e+06	5.01474e+06	4.70776e+06	2.08268e+06	2.34291e+06	2.35598e+06	2.83352e+06	3.48503e+06	3.32395e+06	3.18821e+06	2.95343e+06	3.16302e+06	6.33145e+06	6.8186e+06	6.06969e+06	3.42774e+06	3.54238e+06	3.15544e+06	4.23138e+06	4.07742e+06	4.34782e+06	6.81469e+06	7.08557e+06	7.02442e+06	5.38168e+06	5.51836e+06	6.17484e+06	3.76268e+06	4.46731e+06	4.08392e+06	5.40017e+06	4.74469e+06	5.52889e+06	2.29393e+06	2.5361e+06	2.80338e+06
Lmhp008885	440.28	299.26	439.27	C20H42NO7P	[M+H]+	LysoPE 15:0(2n isomer)	Lipids	LPE	-	1	257101	199191	190957	272358	247265	224980	238927	179666	156736	177702	175000	195313	168808	189665	173475	219404	227309	231097	165899	177485	183903	208542	225133	215368	356589	388386	350845	219285	204151	169869	266298	228617	280127	232249	226615	225305	174531	180046	182040
MW0150179	497.21	335.12	496.196	C25H28N4O7	[M+H]+	Glu-Trp-Tyr	Amino acids and derivatives	Amino acids and derivatives	-	3	3.28098e+06	3.65309e+06	3.71393e+06	6.6477e+06	5.75299e+06	5.18084e+06	5.32575e+06	6.13722e+06	6.06323e+06	7.72067e+06	8.58866e+06	9.01542e+06	7.14846e+06	6.96412e+06	7.246e+06	2.98282e+06	2.47639e+06	3.34028e+06	3.04559e+06	3.10466e+06	3.06001e+06	3.10939e+06	3.92421e+06	2.89929e+06	4.7073e+06	4.61182e+06	4.54813e+06	5.59932e+06	4.98952e+06	5.22862e+06	2.06051e+06	2.43864e+06	2.16084e+06	3.23868e+06	3.11986e+06	3.16773e+06	5.89458e+06	5.67224e+06	5.6944e+06
mws4516	130.05	84.0454	129.043	C5H7NO3	[M+H]+	Pyroglutamic acid	Amino acids and derivatives	Amino acids and derivatives	4042-36-8	3	5.84324e+07	5.44024e+07	2.80769e+07	7.41942e+07	8.44805e+07	7.65939e+07	2.59483e+07	5.81351e+07	2.49815e+07	5.44326e+07	5.58359e+07	5.78948e+07	3.26929e+07	5.8691e+07	5.75302e+07	9.38519e+07	5.1752e+07	3.89556e+07	8.96304e+07	9.01497e+07	3.57507e+07	3.72684e+07	3.33128e+07	3.57423e+07	2.6194e+07	2.61631e+07	4.38147e+07	5.88103e+07	5.69452e+07	5.8409e+07	5.14999e+07	3.3054e+07	2.59166e+07	6.38777e+07	5.32672e+07	5.9545e+07	4.32594e+07	4.15981e+07	5.31241e+07
pme0040	136.062	119.035	135.054	C5H5N5	[M+H]+	Adenine	Nucleotides and derivatives	Nucleotides and derivatives	73-24-5	3	3.54075e+06	3.57708e+06	3.28343e+06	8.177e+06	7.74149e+06	8.17445e+06	4.51289e+06	4.61831e+06	4.73298e+06	4.74241e+06	4.15244e+06	4.34567e+06	1.07944e+07	1.21226e+07	1.17551e+07	2.18179e+07	2.25723e+07	2.29688e+07	1.72711e+07	1.77803e+07	1.85892e+07	1.96769e+07	2.21926e+07	2.04344e+07	4.82475e+06	5.13678e+06	5.21403e+06	1.04319e+07	1.00024e+07	1.00575e+07	6.32313e+06	6.13755e+06	7.05873e+06	1.2944e+07	1.18341e+07	1.14946e+07	8.6922e+06	7.76636e+06	9.19417e+06
ML10177402	152.034	108.046	153.043	C7H7NO3	[M-H]-	4-Aminosalicylic acid	Phenolic acids	Phenolic acids	65-49-6	3	28225.2	27903.8	36094.9	32864.8	31338.7	30977.2	24620.4	30849.2	31754.7	43390.9	45833.9	43428.7	27322.4	31548.3	18518.3	25122	15302.1	23033.9	24234.4	27180.7	27524.6	26768.1	10159.9	13864.9	39607.8	49878.4	43368.2	53247.6	62953.3	58043.3	21168.8	25355.9	22058.8	49020.7	34562.9	36423.8	55864	51160.3	54941.8
MW0152629	318.18	188.07	317.174	C17H23N3O3	[M+H]+	H-Leu-Trp-OH	Amino acids and derivatives	Amino acids and derivatives	5156-22-9	3	121414	33659.8	43852.3	157648	140990	127550	125113	114168	107337	176440	146414	148300	627205	779818	779468	1.74715e+06	1.45767e+06	1.67635e+06	1.06091e+06	1.24934e+06	1.13663e+06	1.43263e+06	1.2084e+06	1.39667e+06	348986	300805	253661	334410	431162	301862	440654	406496	436064	244590	457832	368613	510917	581586	568243
Lmbn002648	163.04	119.05	164.047	C9H8O3	[M-H]-	α-Hydroxycinnamic Acid	Phenolic acids	Phenolic acids	5801-57-0	3	263889	156997	306111	311030	121440	152894	236713	178804	199355	328363	161956	126733	92674.8	286599	230573	88247.2	89499.6	76625.5	518616	522389	591617	207188	636667	173997	315858	310572	82887.1	366713	420189	366448	229870	77062	76266.7	54530.7	70785.6	74634.4	482584	465879	420521
Zmyn005252	285.244	239.238	286.251	C17H34O3	[M-H]-	3-Hydroxy-palmitic acid methyl ester	Lipids	Free fatty acids	51883-36-4	3	66977.4	65652.4	61705.4	28570	28639.5	55067.9	64317.6	53146.6	61042.7	49900.7	69809.9	49849.8	52211	51914.4	53518.6	41757.7	35707.5	32122.8	33910.4	24544.3	55047.9	32303.4	41289	43888.9	54816.3	74208.6	69380.9	61594.5	40165.6	34552.8	28917.8	34537.3	31414.9	41321	49369.6	45472.6	39389.6	37688.4	41595.2
Zmxp005470	579.135	331.083	578.127	C26H26O15	[M+H]+	Tricin-7-O-(6''-O-malonyl)glucoside	Flavonoids	Flavones	-	3	609310	618256	726682	438187	449857	414224	520519	489798	486394	365855	458749	440730	57206	96431.7	118532	116415	159232	138435	157616	160354	162873	125146	164857	130617	188734	232618	195691	209319	189009	230926	184158	187754	181902	154066	203059	141301	225845	245661	260511
Lmbn005923	277.22	59.01	278.225	C18H30O2	[M-H]-	Crepenynic acid	Lipids	Free fatty acids	2277-31-8	1	236613	289588	265853	326558	310447	337830	436824	460311	419088	427495	394946	481290	303489	349764	352943	249312	254768	267674	345967	354587	379256	336443	314723	304676	209400	198421	206257	187372	207517	188018	340918	317603	322907	218642	202817	192036	342768	366363	333196
Hmtp000776	168.066	105.034	167.058	C8H9NO3	[M+H]+	4,5,6-Trihydroxy-2-cyclohexen-1-ylideneacetonitrile	Alkaloids	Alkaloids	-	3	39159.6	40283.6	45262.1	466724	510179	544487	48590	30791.5	49039.3	147289	163606	144464	146259	143702	139451	1.32979e+06	1.24229e+06	1.29548e+06	229573	240310	284286	371276	395058	388195	82768.8	83262.3	107391	831440	789447	799578	75683.4	78372.4	105362	346130	315793	288040	379813	371418	378183
MWS04447	130.086	70.0667	129.079	C6H11NO2	[M+H]+	Homoproline	Amino acids and derivatives	Amino acids and derivatives	56879-46-0	3	415868	428441	502215	804348	699755	870968	516660	455097	442165	552041	543122	622727	994560	1.59817e+06	1.32742e+06	3.11024e+06	2.77458e+06	3.46772e+06	5.47407e+06	4.81582e+06	6.6559e+06	1.57228e+06	1.988e+06	1.42086e+06	1.31978e+06	1.55935e+06	1.74559e+06	2.11083e+06	2.37301e+06	2.05366e+06	1.39214e+06	1.3599e+06	1.87498e+06	2.29594e+06	2.10348e+06	1.9735e+06	1.13177e+06	1.35359e+06	1.43439e+06
pmb0789	332.134	152.072	331.127	C14H21NO8	[M+H]+	Pyridoxine-5'-O-glucoside	Others	Vitamin	-	3	1.19267e+06	1.01991e+06	1.04058e+06	1.19166e+06	1.39694e+06	1.38967e+06	1.74827e+06	1.70518e+06	1.87325e+06	1.76033e+06	1.59114e+06	1.60833e+06	2.35588e+06	2.78509e+06	2.41399e+06	1.10126e+06	1.00086e+06	1.00752e+06	986798	1.06478e+06	1.11179e+06	992667	1.05071e+06	951217	1.25222e+06	1.04793e+06	1.35441e+06	865722	830518	917328	581151	627516	584601	566434	633732	592006	1.47733e+06	1.24191e+06	1.48653e+06
Zmjp000966	268.11	136.06	267.097	C10H13N5O4	[M+H]+	Vidarabine	Nucleotides and derivatives	Nucleotides and derivatives	5536-17-4	2	1.04907e+06	946441	988075	2.29665e+06	2.17061e+06	2.39701e+06	3.01626e+06	2.7344e+06	2.80366e+06	2.22846e+06	2.08168e+06	2.24623e+06	3.2551e+06	3.16204e+06	3.47022e+06	1.7246e+06	1.84621e+06	1.70538e+06	4.14885e+06	4.35965e+06	4.74454e+06	2.43711e+06	2.5762e+06	2.65595e+06	440062	551860	453734	455870	520117	500704	694839	623824	748976	598774	548323	502074	1.50043e+06	1.46545e+06	1.31047e+06
MW0158230	415.23	121.03	414.227	C22H30N4O4	[M+H]+	Trp-Pro-Leu	Amino acids and derivatives	Amino acids and derivatives	-	3	1.98925e+06	1.9834e+06	1.9436e+06	4.26921e+06	2.81836e+06	3.81927e+06	4.27211e+06	4.80327e+06	3.93879e+06	4.17394e+06	3.9994e+06	4.28481e+06	576035	565584	601510	738217	542004	166258	884665	869141	887717	618650	341921	612003	2.18581e+06	2.38378e+06	2.17988e+06	1.9274e+06	1.85672e+06	1.58571e+06	1.61122e+06	1.46957e+06	1.57269e+06	2.94516e+06	2.66742e+06	2.5091e+06	2.57763e+06	2.75883e+06	2.31985e+06
pme1178	284.1	152.06	283.092	C10H13N5O5	[M+H]+	Guanosine	Nucleotides and derivatives	Nucleotides and derivatives	118-00-3	1	8.39146e+06	7.43363e+06	8.1394e+06	1.76945e+07	1.616e+07	1.97335e+07	1.21244e+07	1.08049e+07	1.31795e+07	1.3007e+07	1.24952e+07	1.18974e+07	8.40827e+06	9.38784e+06	1.28651e+07	1.2456e+07	1.13302e+07	1.17416e+07	1.07662e+07	1.16177e+07	1.22892e+07	1.17871e+07	1.2642e+07	1.15257e+07	8.18012e+06	7.78543e+06	9.34076e+06	20363037	2.0049e+07	2.10954e+07	1.05909e+07	1.09734e+07	12488937	1.19696e+07	1.17935e+07	1.23661e+07	1.09046e+07	9.33805e+06	1.15412e+07
Zmhn002334	355.104	193.049	356.111	C16H20O9	[M-H]-	6-O-Feruloyl-β-D-glucose	Phenolic acids	Phenolic acids	137887-25-3	3	184917	140019	226248	267465	233719	221119	245524	295345	301136	637057	570071	683581	850939	806250	869031	1.16566e+06	913148	1.19231e+06	991737	972408	984865	993174	1.09803e+06	1.074e+06	714789	827870	830954	875915	952267	1.03324e+06	886220	886628	929746	859991	832245	826255	516264	477574	556978
Lczp000060	619.09	153.02	618.086	C27H22O17	[M+H]+	3-O-Galloyl-4,6-(S)-HHDP-D-glucose	Tannins	Tannin	-	1	1.55288e+07	1.22887e+07	1.32697e+07	1.24057e+07	1.7032e+07	1.59597e+07	1.54285e+07	1.25751e+07	1.52584e+07	1.53128e+07	1.94447e+07	1.74844e+07	2.9943e+07	3.68693e+07	3.87557e+07	3.63139e+07	3.59394e+07	3.32662e+07	3.73965e+07	3.59645e+07	3.50689e+07	3.13659e+07	3.15112e+07	3.03125e+07	3.02937e+07	3.18729e+07	2.64665e+07	3.74553e+07	3.10291e+07	3.44537e+07	2.85458e+07	2.66657e+07	2.66294e+07	3.3308e+07	3.45908e+07	3.20671e+07	2.21282e+07	2.44318e+07	2.75624e+07
Lmhp009890	546.355	184.073	545.348	C28H52NO7P	[M+H]+	LysoPC 20:3	Lipids	LPC	1199257-41-4	3	32029	31905.6	33784.7	34290.6	27222.2	30529.9	53934.5	59540.4	47203.1	51084.7	52524.6	46485.7	26925	32268.1	32196.1	18921	18231.8	22956.2	37958	44937	44944.8	29517.3	33672.6	37976.9	86730.8	90220	89130.1	28539.1	31066.8	33743.8	28786.2	29286.1	24937.2	60705	53525.6	49765.2	73541.7	75554.9	84654
MW0151332	529.39	149.13	528.375	C24H48N8O5	[M+H]+	Ile-Arg-Leu-Lys	Amino acids and derivatives	Amino acids and derivatives	-	3	29690.1	25678.6	28551.9	40597.2	39737.1	33140.7	75460.7	74103.8	75242.4	30642.9	31887.9	33128.8	146666	133821	168386	26406.8	26022.3	32045.8	61264.7	49983.6	68510.2	71910.8	75959.3	66511.2	61069.2	67983.1	58120.9	45760.2	50858.3	52841	17130.5	18845.9	20432.8	30502.8	28738.2	26911.9	40227.3	38151	41322.7
HJN093	451.09	313.05	452.096	C20H20O12	[M-H]-	2-O-Salicyl-6-O-Galloyl-D-Glucose	Phenolic acids	Phenolic acids	-	3	3.09468e+06	4.34668e+06	3.74255e+06	6.98387e+06	7.34531e+06	6.80753e+06	6.19878e+06	6.45437e+06	6.5977e+06	7.28002e+06	8.33013e+06	6.61661e+06	2.69934e+06	4.31248e+06	3.4965e+06	1.7848e+06	1.73531e+06	1.63938e+06	1.49822e+06	1.6461e+06	1.89053e+06	1.99285e+06	1.81151e+06	2.06361e+06	3.07251e+06	3.05592e+06	2.82713e+06	3.65108e+06	4.19092e+06	3.69358e+06	1.89089e+06	1.80786e+06	1.58399e+06	2.85053e+06	2.50892e+06	2.33931e+06	3.68948e+06	3.83845e+06	3.829e+06
MW0152860	601.37	415.26	600.371	C25H48N10O7	[M+H]+	Lys-Arg-Asn-Leu-Ala	Amino acids and derivatives	Amino acids and derivatives	-	3	91391.7	85565.5	98205.3	51307.8	46245.9	48931.1	44815	48022.4	39155	85064.4	60369.3	61220.4	22906.3	19262.9	27600.7	48709.7	59145.3	57576.6	69505.8	67280.9	72585.7	59683.7	61055	44426.9	87594.6	77232.7	81369.8	93506.8	95547.8	107615	34182.1	35526.7	33320.8	348362	271132	280447	73164.7	79564.4	84124.3
MWS04559g	182.08	136.08	181.074	C9H11NO3	[M+H]+	3-Hydroxy-L-phenylalanine*	Amino acids and derivatives	Amino acids and derivatives	587-33-7	1	648594	568163	810779	6.82643e+06	6.58821e+06	6.90769e+06	539417	591632	555250	1.47001e+06	1.59231e+06	1.59607e+06	4.30406e+06	4.99822e+06	4.71913e+06	2.65836e+07	2.90992e+07	3.00597e+07	14615300	1.61823e+07	17118508	1.92311e+07	1.90166e+07	2.20311e+07	2.56158e+06	2.53954e+06	2.60938e+06	1.16127e+07	9.49892e+06	1.17918e+07	5.00208e+06	5.17861e+06	6.23108e+06	1.65465e+07	1.42246e+07	1.42835e+07	7.23433e+06	6.46174e+06	6.70517e+06
Lmmn004174	695.13	405.09	696.133	C33H28O17	[M-H]-	Maclurin-3-C-(2''-Galloyl-6''-P-Hydroxybenzoyl)Glucoside	Phenolic acids	Phenolic acids	92631-84-0	2	1.62508e+06	1.24477e+06	1.44044e+06	2.51024e+06	2.18555e+06	2.04644e+06	2.00015e+06	2.05599e+06	2.12966e+06	4.67737e+06	4.64497e+06	4.1692e+06	1.57649e+07	1.55106e+07	1.40942e+07	2.44379e+07	2.07519e+07	2.02318e+07	2.83088e+07	2.50151e+07	2.42376e+07	2.48423e+07	2.25625e+07	2.4168e+07	5.81462e+07	5.8002e+07	6.70083e+07	6.19517e+07	7.04887e+07	5.9878e+07	6.09755e+07	5.24813e+07	5.689e+07	6.87456e+07	6.97775e+07	6.74323e+07	2.28394e+07	2.58753e+07	2.3502e+07
Lmcp004369	331.081	287.054	330.074	C17H14O7	[M+H]+	Quercetin-3',4'-dimethyl ether	Flavonoids	Flavonols	3306-29-4	3	1.04736e+07	9.1993e+06	9.50407e+06	7.43247e+06	7.93852e+06	5.68681e+06	5.43236e+06	6.6456e+06	5.70492e+06	5.7483e+06	6.82219e+06	7.27647e+06	3.8689e+06	3.11268e+06	3.67421e+06	5.9175e+06	5.10709e+06	5.57436e+06	4.13233e+06	4.2148e+06	4.68995e+06	4.8345e+06	5.4264e+06	5.98107e+06	9.164e+06	9.22672e+06	9.81012e+06	1.03044e+07	1.0971e+07	8.71658e+06	1.24714e+07	1.45625e+07	1.22648e+07	1.21516e+07	1.21762e+07	1.14413e+07	8.01725e+06	7.62809e+06	7.93795e+06
pme1266	167.056	124.05	166.049	C6H6N4O2	[M+H]+	3-Methylxanthine	Nucleotides and derivatives	Nucleotides and derivatives	1076-22-8	3	357853	354424	274866	462203	455353	469188	367254	312907	380456	437131	359806	452114	309825	330868	315908	222079	241717	225722	210156	252684	223541	187812	153614	133591	311006	259027	250233	203564	246801	201063	205194	187377	207198	175742	179995	78672.5	279931	297883	298960
MW0150905	385.18	223.13	384.176	C15H24N6O6	[M+H]+	His-Gln-Thr	Amino acids and derivatives	Amino acids and derivatives	-	3	2.64775e+06	3.03931e+06	2.83286e+06	3.8971e+06	3.54165e+06	3.64285e+06	3.71245e+06	3.8523e+06	3.89499e+06	4.07351e+06	4.3052e+06	4.99824e+06	2.43083e+06	3.10372e+06	2.30285e+06	2.24666e+06	2.03859e+06	2.28766e+06	1.52697e+06	1.63951e+06	1.51148e+06	1.87125e+06	1.82524e+06	1.87162e+06	1.08697e+06	1.17112e+06	1.28176e+06	1.93425e+06	1.8993e+06	2.58494e+06	651718	802739	533234	1.2978e+06	933515	1.051e+06	2.36107e+06	2.73753e+06	2.38781e+06
mws0367	277.22	277.22	278.225	C18H30O2	[M-H]-	α-Linolenic Acid*	Lipids	Free fatty acids	463-40-1	1	4.85104e+07	4.87462e+07	4.92574e+07	5.59976e+07	5.88847e+07	6.16693e+07	8.58015e+07	8.3533e+07	8.36124e+07	8.29578e+07	7.31558e+07	8.62624e+07	5.53475e+07	5.54284e+07	5.43489e+07	4.78082e+07	4.54211e+07	4.08667e+07	7.21377e+07	7.39863e+07	6.84813e+07	5.99453e+07	5.69513e+07	5.16748e+07	3.83105e+07	3.36297e+07	3.78651e+07	3.51033e+07	3.4454e+07	3.3985e+07	5.26229e+07	5.99056e+07	5.57865e+07	3.8923e+07	3.79884e+07	3.94347e+07	6.22867e+07	6.78349e+07	6.31433e+07
mws0258	132.1	86.1	131.095	C6H13NO2	[M+H]+	L-Isoleucine*	Amino acids and derivatives	Amino acids and derivatives	73-32-5	1	1.20718e+06	770602	1.15641e+06	2.54081e+07	2.27365e+07	2.23947e+07	1.42812e+06	1.4546e+06	1.24164e+06	5.59076e+06	4.9206e+06	5.63411e+06	7.20006e+06	7.63447e+06	7.27365e+06	8.90064e+07	53327893	4.73143e+07	1.45789e+07	1.31296e+07	1.15324e+07	1.6534e+07	1.83253e+07	1.81617e+07	9.92395e+06	2.88697e+06	3.19879e+06	3.02239e+07	3.26243e+07	2.87918e+07	4.22318e+06	3.53585e+06	5.22653e+06	1.91627e+07	1.58993e+07	1.39242e+07	2.25273e+07	2.61919e+07	2.10963e+07
mws0250	182.08	136.08	181.074	C9H11NO3	[M+H]+	L-Tyrosine*	Amino acids and derivatives	Amino acids and derivatives	60-18-4	1	702272	721168	572315	7.39442e+06	5.96629e+06	5.86968e+06	567406	524421	478639	1.3248e+06	1.1839e+06	1.43055e+06	4.23044e+06	4.35708e+06	3.9824e+06	2.40441e+07	2.46222e+07	2.90356e+07	1.29432e+07	1.38122e+07	1.36464e+07	1.85166e+07	2.03095e+07	1.87193e+07	2.37237e+06	2.13791e+06	2.44776e+06	8.84024e+06	9.82391e+06	9.74729e+06	4.735e+06	4.49197e+06	5.38264e+06	1.12907e+07	1.3584e+07	1.24514e+07	6.87572e+06	6.33891e+06	6.75037e+06
MW0158444	539.28	333.08	538.275	C24H38N6O8	[M+H]+	Tyr-Gln-Thr-Lys	Amino acids and derivatives	Amino acids and derivatives	-	3	1.01749e+06	855655	974590	683881	614342	664207	999954	1.01072e+06	1.00178e+06	474906	426559	497963	490929	537157	554710	1.31616e+06	1.11706e+06	1.08563e+06	600660	517025	671626	381467	323750	380020	2.4362e+07	2.36253e+07	2.27649e+07	2.98951e+07	3.20179e+07	3.27662e+07	1.86692e+07	2.11169e+07	1.95915e+07	1.81918e+07	1.67565e+07	1.92233e+07	3.38624e+07	3.28462e+07	3.63999e+07
MW0153781	417.1	152.01	418.12	C20H22N2O6S	[M-H]-	Met-HoPhe-OH	Amino acids and derivatives	Amino acids and derivatives	-	3	5.78379e+06	6.38167e+06	6.0859e+06	5.38957e+06	7.05567e+06	6.46869e+06	5.36719e+06	4.82132e+06	5.39535e+06	4.82111e+06	5.13922e+06	4.83668e+06	1.46816e+06	1.85573e+06	1.53071e+06	1.38019e+06	1.10407e+06	1.31902e+06	1.18639e+06	1.24943e+06	1.12131e+06	1.03408e+06	1.03574e+06	1.02113e+06	2.64472e+06	2.35387e+06	2.34657e+06	2.80081e+06	3.20509e+06	2.61703e+06	966924	1.10715e+06	1.20045e+06	1.37242e+06	1.77195e+06	1.86211e+06	4.48375e+06	5.43765e+06	5.35984e+06
pmn001694	329.23	229.15	330.241	C18H34O5	[M-H]-	9,10,13-Trihydroxy-11-Octadecenoic Acid	Lipids	Free fatty acids	29907-57-1	1	224913	223134	226610	161632	168500	167191	328556	344232	346659	273055	261080	264885	319101	325073	337925	157839	143603	143723	507706	528296	513228	201382	188604	182859	456223	490619	508592	221360	137382	209771	308655	307809	285948	347277	317421	276835	279003	291634	290169
Zmgn001448	175.061	115.04	176.069	C7H12O5	[M-H]-	2-Propylmalic Acid*	Organic acids	Organic acids	-	3	446139	457826	435322	234810	233541	304949	366819	348905	322121	291719	290072	291033	141663	168578	200085	99833	119067	120745	178413	157190	171033	128254	140046	128393	128636	149888	143802	106381	96278.2	83074.4	174770	213269	191598	80442.8	97741.9	88396.7	241966	265054	326915
Lmbn001754	175.061	115.04	176.069	C7H12O5	[M-H]-	3-Isopropylmalic Acid*	Organic acids	Organic acids	921-28-8	3	446139	457826	435322	234810	233541	304949	366819	348905	322121	291719	290072	291033	141663	168578	200085	99833	119067	120745	178413	157190	171033	128254	140046	128393	128636	149888	143802	106381	96278.2	83074.4	174770	213269	191598	80442.8	97741.9	88396.7	241966	265054	326915
MW0156638	459.26	59.01	460.276	C18H36N8O6	[M-H]-	Ser-Arg-Ala-Lys	Amino acids and derivatives	Amino acids and derivatives	-	3	117611	69673	65472.9	119656	87159	76908.9	81778.2	121966	86235.7	178436	176225	158128	142281	150378	93936.4	254182	284334	212175	188433	240751	198144	64079.6	201474	228150	492119	331888	408658	391333	394105	389750	217529	228434	207604	336090	335395	344622	458079	485506	498495
Lmyp005645	701.15	539.09	700.143	C36H28O15	[M+H]+	Amentoflavone-7''-O-glucoside	Flavonoids	Biflavones	-	1	1.03083e+07	9.29616e+06	1.16029e+07	1.41199e+07	1.36355e+07	1.42312e+07	1.47554e+07	1.33532e+07	14028336	1.83764e+07	1.71763e+07	1.70379e+07	1.61885e+07	1.50763e+07	1.49759e+07	8.37937e+06	7.18502e+06	8.49822e+06	1.01217e+07	9.41106e+06	1.14851e+07	9.2443e+06	8.45046e+06	8.12e+06	6.79754e+06	7.59681e+06	7.76635e+06	1.08965e+07	1.13466e+07	1.28683e+07	8.13555e+06	6.91115e+06	8.44176e+06	9.50656e+06	8.7667e+06	7.69217e+06	1.32373e+07	1.14805e+07	1.35293e+07
Zmhn002301	325.09	163.04	326.1	C15H18O8	[M-H]-	p-Coumaric acid-4-O-glucoside*	Phenolic acids	Phenolic acids	117405-48-8	1	4.47881e+06	5.51578e+06	4.55249e+06	4.61757e+06	5.22418e+06	5.40658e+06	4.28823e+06	4.34912e+06	4.66124e+06	4.8729e+06	4.23093e+06	5.29676e+06	3.74589e+06	4.06554e+06	4.02805e+06	4.49279e+06	4.84709e+06	4.98618e+06	5.55359e+06	5.3035e+06	5.9652e+06	6.46751e+06	7.42569e+06	6.23744e+06	3.03917e+06	2.97671e+06	2.89612e+06	7.45547e+06	7.24258e+06	7.47731e+06	6.41323e+06	6.3311e+06	6.05304e+06	5.60407e+06	5.72588e+06	5.76691e+06	5.12593e+06	5.41528e+06	5.6266e+06
pmb2260	480.31	184.07	479.301	C23H46NO7P	[M+H]+	LysoPC 15:1	Lipids	LPC	-	3	91563.4	99834.6	78898.3	155886	150046	131550	132152	123807	124849	105772	102800	106806	74768.6	84857.6	103231	65834.4	55295	54015.6	86940.3	74206.1	78441.9	71787.7	94017.2	85211.3	103495	124051	119407	76774.3	106418	93430.9	78246.7	95596	111006	111832	127694	115259	129214	136212	144167
pmp000237	579.135	283.06	578.127	C26H26O15	[M+H]+	Apigenin-6-C-(2''-glucuronyl)xyloside	Flavonoids	Flavones	-	3	381916	206789	406573	364856	425666	302184	276323	347492	334939	402206	188845	314351	615042	682490	771316	668101	769685	617049	599160	620974	595963	479792	511213	546420	451332	767892	411813	489507	619686	809688	699227	739602	726152	562373	681064	686372	470350	569994	533095
Zmpn000095	261.038	78.9588	262.045	C6H15O9P	[M-H]-	Sorbitol-6-phosphate	Others	Saccharides	20479-58-7	3	199359	184970	198999	224938	208098	215922	195873	198308	185701	167784	211506	178840	17875.7	108794	132811	55525.4	95869.2	39433.2	137424	34921.4	146365	131608	118406	118416	123075	212548	190314	158406	84733.4	38969.7	159979	174738	172899	155393	58237.8	132414	195199	230344	203180
Hmpn005101	451.123	289.07	452.132	C21H24O11	[M-H]-	Sieboldin	Flavonoids	Chalcones	18777-73-6	3	270372	215228	273539	254228	217651	227330	196719	199425	184841	243620	318600	290223	511244	195703	520006	469439	463278	531815	442360	591800	520929	421932	449201	520051	491629	486525	540712	583331	656001	640511	488326	374745	467583	696381	611264	654500	326211	434102	438143
Lmyn001390	343.03	85.03	344.038	C13H12O11	[M-H]-	Mucic acid-1,4-lactone-5-O-gallate	Phenolic acids	Phenolic acids	-	3	2.27041e+07	2.34593e+07	2.21801e+07	1.65012e+07	1.43204e+07	1.4059e+07	1.57341e+07	1.72618e+07	1.79056e+07	1.53377e+07	1.36134e+07	1.28737e+07	2.03274e+06	1.82938e+06	2.0697e+06	1.88707e+06	1.65768e+06	1.89099e+06	1.61514e+06	1.62046e+06	1.7046e+06	1.57878e+06	1.74615e+06	1.45801e+06	3.57834e+07	3.41435e+07	3.40076e+07	3.79381e+07	33601222	3.18141e+07	3.28094e+07	3.69021e+07	4.39894e+07	7.46271e+06	3.14715e+07	3.34321e+07	1.74678e+07	1.9515e+07	1.96987e+07
mws0836	577.14	425.09	578.142	C30H26O12	[M-H]-	Procyanidin B1	Tannins	Proanthocyanidins	20315-25-7	1	1.04674e+07	1.03011e+07	1.01388e+07	1.1514e+07	1.0414e+07	1.11325e+07	1.21958e+07	1.1158e+07	1.23498e+07	1.07096e+07	1.14212e+07	1.10208e+07	2.74821e+07	2.5933e+07	2.90944e+07	3.21898e+07	3.03687e+07	3.06529e+07	3.05002e+07	2.79919e+07	2.64393e+07	2.67886e+07	2.80329e+07	2.93714e+07	3.35912e+07	3.70456e+07	3.24764e+07	3.69643e+07	3.68322e+07	3.68549e+07	3.82994e+07	3.64581e+07	3.83017e+07	3.76587e+07	3.74169e+07	3.82089e+07	2.7284e+07	2.46617e+07	2.71654e+07
pme3388	189.135	144.102	188.127	C7H16N4O2	[M+H]+	Homoarginine	Amino acids and derivatives	Amino acids and derivatives	156-86-5	3	235200	251364	228453	702768	645236	619269	141619	231782	239946	373259	288203	324506	758544	920066	845534	1.66289e+06	1.83632e+06	1.84342e+06	4.30048e+06	4.58983e+06	4.85235e+06	1.38447e+06	1.51136e+06	1.54187e+06	1.04538e+06	1.20393e+06	1.24009e+06	1.47742e+06	1.50031e+06	1.86364e+06	1.265e+06	1.32464e+06	1.36607e+06	1.63729e+06	1.60986e+06	1.6448e+06	689520	773773	768412
MW0150185	553.26	317.09	552.254	C24H36N6O9	[M+H]+	Glu-Tyr-Asn-Lys	Amino acids and derivatives	Amino acids and derivatives	-	3	637561	661858	551451	962036	801769	851364	845793	792678	788942	612256	514921	517389	1.02941e+06	1.20934e+06	1.267e+06	1.12452e+06	1.01873e+06	1.02395e+06	578822	644402	721210	1.17289e+06	855000	993426	507299	581783	555373	912380	947647	894235	519157	617989	618526	444429	500596	391673	638079	575784	748406
MW0153198	603.33	423.27	602.328	C26H46N6O10	[M+H]+	Lys-Val-Glu-Ile-Asp	Amino acids and derivatives	Amino acids and derivatives	-	3	83367.4	80231.2	76993.3	87864.1	95553.7	112457	194741	185987	212563	107941	107702	114261	220241	239509	221207	93510.9	81241.8	99690.8	539722	499493	462093	97425.7	97990	86085.9	67328.8	63157.7	56313.1	39612	39822.8	42649.4	62397.6	55617.7	50011.1	42229.7	37541.2	32204.1	143496	125070	149510
MW0158711	403.11	327.1	404.122	C19H20N2O8	[M-H]-	TyrMe-Ser-OH	Amino acids and derivatives	Amino acids and derivatives	-	3	999318	1.0315e+06	984585	1.45364e+06	1.62169e+06	1.41478e+06	1.89206e+06	1.41919e+06	1.88859e+06	2.06438e+06	1.97547e+06	1.90201e+06	2.74458e+06	2.89887e+06	3.07496e+06	916575	893212	910660	1.08998e+06	981056	1.04111e+06	1.48429e+06	1.42147e+06	1.26569e+06	902601	572502	668598	1.21277e+06	779328	1.15819e+06	785631	678380	680062	705564	652270	621114	1.21263e+06	1.20635e+06	1.38295e+06
MW0158392	537.2	385.11	538.202	C22H30N6O10	[M-H]-	Tyr-Asn-Gln-Asp	Amino acids and derivatives	Amino acids and derivatives	-	3	909784	876216	819438	1.77824e+06	2.00804e+06	2.02511e+06	2.57802e+06	2.6233e+06	3.01367e+06	4.27915e+06	3.46691e+06	3.88537e+06	1.0392e+07	1.1611e+07	1.16691e+07	2.09482e+06	2.59561e+06	2.62298e+06	3.9966e+06	3.4924e+06	4.16196e+06	2.54692e+06	2.82359e+06	2.60814e+06	1.89511e+06	2.58435e+06	2.68896e+06	3.03734e+06	3.17704e+06	2.91042e+06	577553	600720	575970	1.15395e+06	1.20997e+06	1.16411e+06	2.70445e+06	3.67767e+06	3.57791e+06
MW0109886	371.1	151.04	250.099	C9H18N2O4S	[M-H]-	Thr-Met	Amino acids and derivatives	Amino acids and derivatives	90729-28-5	3	8.94872e+06	9.41592e+06	9.94415e+06	9.72948e+06	9.38721e+06	9.48435e+06	8.75135e+06	8.07838e+06	6.86486e+06	8.41738e+06	8.34262e+06	9.01629e+06	3.00067e+06	2.86585e+06	2.58871e+06	4.37367e+06	4.06709e+06	4.14286e+06	4.40007e+06	4.98986e+06	4.83787e+06	3.4959e+06	4.11784e+06	4.0223e+06	6.40005e+06	6.22456e+06	6.0138e+06	7.12262e+06	7.38665e+06	6.88875e+06	9.61477e+06	7.76554e+06	9.56688e+06	7.6943e+06	8.11251e+06	6.73091e+06	5.04377e+06	5.36616e+06	5.66696e+06
pmb2826	147.03	87.0081	148.037	C5H8O5	[M-H]-	L-Citramalic acid	Organic acids	Organic acids	6236-09-5	3	505463	491844	593841	701021	644943	684588	788486	659572	607687	701493	817175	657653	625161	601261	641692	333288	354447	359256	407438	257457	404702	335901	301844	306873	550662	544318	522723	320676	422369	422082	513387	374962	342216	357903	341343	322919	527627	695053	602662
mws0051	285.076	242.053	284.068	C16H12O5	[M+H]+	Acacetin	Flavonoids	Flavones	480-44-4	3	62450	70642.5	78624.2	57679	63814.8	62833.8	36223.5	29873.6	36360	53181.4	71453.2	71391.6	9760.75	11795	2758.73	27079.4	24655.6	23831.7	22173.1	17715.7	22451.9	22028.6	21934.3	18569.7	18818.4	19081.1	22740.5	37851.4	30456.3	32377.4	83128.6	93297.4	73286.4	33510.4	54582.8	31859.7	37325.1	34083.2	35027
Rfmb091	295.23	195.14	296.235	C18H32O3	[M-H]-	9S-Hydroxy-10E,12Z-octadecadienoic acid*	Lipids	Free fatty acids	15514-85-9	1	557592	473834	550366	498226	526823	541492	1.21638e+06	1.29348e+06	1.22544e+06	836058	930005	968684	536479	611035	630468	241122	230468	211688	706491	621214	687724	349531	350469	335536	350731	353922	352037	298568	316559	292007	546415	541352	470105	386431	424273	406991	490198	500884	480316
mws1299	449.11	299.05	448.101	C21H20O11	[M+H]+	Luteolin-8-C-glucoside (Orientin)*	Flavonoids	Flavones	28608-75-5	1	1.14622e+07	1.04662e+07	1.05947e+07	1.20958e+07	1.0734e+07	7.69569e+06	1.27028e+07	1.10128e+07	1.05371e+07	1.16434e+07	1.16052e+07	1.16737e+07	5.17034e+06	5.49269e+06	6.32292e+06	5.89216e+06	6.235e+06	5.68982e+06	5.75951e+06	5.65055e+06	5.33733e+06	6.26625e+06	5.78695e+06	5.78594e+06	8.88604e+06	1.06267e+07	1.11396e+07	1.28476e+07	1.26976e+07	1.15421e+07	8.41554e+06	9.92549e+06	8.82727e+06	1.17159e+07	9.38413e+06	1.10321e+07	1.00493e+07	9.80927e+06	1.05361e+07
Jmwn002117	331.1	153.02	332.111	C14H20O9	[M-H]-	2-(3,4-dihydroxyphenyl)ethanediol 1-O-β-D-glucopyranoside	Phenolic acids	Phenolic acids	-	3	1.03063e+07	1.08557e+07	1.00636e+07	1.37238e+07	1.35471e+07	1.38901e+07	1.15292e+07	1.22612e+07	1.12776e+07	1.35577e+07	1.15189e+07	1.2361e+07	4.90036e+06	4.51422e+06	4.85918e+06	3.93339e+06	3.86178e+06	3.96628e+06	3.62368e+06	4.07483e+06	4.11501e+06	4.11703e+06	4.51835e+06	4.23953e+06	3.69829e+06	3.96424e+06	3.61766e+06	4.08833e+06	3.79211e+06	3.6271e+06	2.20655e+06	2.41782e+06	2.2936e+06	2.76992e+06	2.80428e+06	3.21101e+06	7.01153e+06	6.6628e+06	6.3806e+06
MW0149775	551.28	389.24	550.275	C25H38N6O8	[M+H]+	Gln-Phe-Glu-Lys	Amino acids and derivatives	Amino acids and derivatives	-	3	36913.9	34026.9	30249.6	30733.3	54969.1	40463.5	78952.7	95076.5	87893.2	103084	76949.9	78869.9	330002	331038	271112	72859.4	97467.2	88288.3	210747	252614	243128	81741.3	90942.4	65490	61104.3	50012.4	81989.1	25130.9	38454.1	44648.1	47898.8	56062	51463.7	54467.3	56056.6	48253	57620.8	67685.5	73149.4
MWSslk177	330.12	168.065	329.111	C14H19NO8	[M+H]+	Lithospermoside	Alkaloids	Alkaloids	63492-69-3	3	584746	527802	543074	651181	927488	870340	832585	859545	658761	788197	897703	1.01145e+06	1.1177e+06	912715	984411	501275	610294	542148	617705	624328	605954	553987	562472	620830	675345	544255	668579	679483	596228	627157	427344	454576	465832	449155	471404	408346	632103	889032	739716
pme1286	385.129	250	384.122	C14H20N6O5S	[M+H]+	S-(5'-Adenosy)-L-homocysteine	Amino acids and derivatives	Amino acids and derivatives	979-92-0	3	549881	544976	640829	730078	722758	577761	627642	564403	549542	557246	608884	615095	486630	430407	444497	431051	479126	508869	392142	396991	437923	502305	459541	530659	494040	500069	489964	9	902594	893995	859627	826621	793784	367056	805018	710064	474773	535421	516217
Hahn002084	523.146	161.026	524.153	C24H28O13	[M-H]-	6'-O-caffeoylcatalpol	Others	Others	-	3	142830	196517	187359	157785	155209	184027	132502	144360	129272	199025	250704	245234	66539.1	93002.1	71311.7	65952.2	50209	62076.6	78576.1	63195.5	51400	76671.5	73241.2	70602.3	234201	220484	202729	217279	197961	231114	182714	177141	180865	220504	225351	228990	134077	153325	150370
mws0847	150.08	133.05	149.07	C6H7N5	[M+H]+	1-Methyladenine	Nucleotides and derivatives	Nucleotides and derivatives	5142-22-3	3	873683	614459	928630	1.61025e+06	1.36784e+06	1.40487e+06	1.7027e+06	1.56621e+06	1.77983e+06	1.46661e+06	1.37531e+06	1.35725e+06	1.76778e+06	1.86126e+06	1.81576e+06	905088	939229	915352	958238	883905	926390	1.00551e+06	1.00694e+06	929431	601250	606548	629930	621187	621055	636291	464942	546506	442741	413523	455228	396900	1.01853e+06	905935	974032
MW0146230	444.17	295.07	443.169	C22H25N3O7	[M+H]+	Asp-Phe-Tyr	Amino acids and derivatives	Amino acids and derivatives	-	3	142566	124166	117216	220147	260153	252828	289009	336312	315563	388966	337851	379318	300293	320391	318983	151041	157943	145775	156298	141554	151451	149733	167488	134658	141664	136352	144981	136066	155540	199135	67239.1	88873	73366.3	84934.2	82373	80366.6	243837	249810	264277
pme3034	131.035	87.0452	132.042	C5H8O4	[M-H]-	Ethylmalonic acid*	Organic acids	Organic acids	601-75-2	3	73283.1	61808.1	59924.9	96449.4	103752	102290	60889.4	54687.3	61140.2	74199.4	80012.9	80848	18054	19049.3	20631.9	47285.7	39291.4	46569.8	23476.8	19353.7	31555.8	27072.7	30275.4	31481.4	43044.1	44522.9	42576.5	126532	107634	117826	58433.8	60212.7	62598.9	74778.1	78341.9	72914.7	54697.4	55119.8	45904.8
MWS1771	196.097	91.0546	195.089	C10H13NO3	[M+H]+	L-Tyrosine methyl ester	Amino acids and derivatives	Amino acids and derivatives	1080-06-4	3	155844	143831	159605	216166	173418	211690	141069	109041	142910	123958	142631	118687	237730	256014	273232	482962	465162	486402	313484	345493	377215	415632	349059	445951	198391	223155	149042	315215	276831	297615	179127	224320	189194	321688	237365	293546	313380	347145	380825
pme2117	426.022	158.925	427.029	C10H15N5O10P2	[M-H]-	Adenosine 5'-diphosphate	Nucleotides and derivatives	Nucleotides and derivatives	58-64-0	3	2.20512e+06	2.02278e+06	2.15466e+06	2.75803e+06	2.79358e+06	2.74752e+06	2.28436e+06	2.45919e+06	2.24577e+06	2.12044e+06	2.22786e+06	1.89026e+06	2.32742e+06	2.4044e+06	2.39779e+06	1.95524e+06	1.92189e+06	2.04061e+06	2.68984e+06	2.66463e+06	2.35298e+06	2.46386e+06	2.36688e+06	2.76346e+06	1.44327e+06	1.57953e+06	1.60423e+06	1.51331e+06	1.74377e+06	1.66345e+06	3.31355e+06	3.09483e+06	2.88762e+06	2.26841e+06	2.38435e+06	2.26167e+06	1.66642e+06	1.85341e+06	1.93507e+06
pme2024	177.102	160.076	176.095	C10H12N2O	[M+H]+	Serotonin*	Alkaloids	Plumerane	50-67-9	3	1.03409e+06	1.2586e+06	930662	534370	1.23626e+06	582834	1.25328e+06	1.26394e+06	526505	548239	480119	492145	998975	995636	1.05699e+06	1.78946e+06	1.93289e+06	3.49222e+06	2.64575e+06	1.733e+06	1.73997e+06	1.41812e+06	1.75833e+06	3.46922e+06	710202	505498	553602	768730	740531	625040	538371	493874	648502	853772	818230	619218	1.47607e+06	1.7391e+06	1.61587e+06
MWS5164	203.15	70.0653	202.143	C8H18N4O2	[M+H]+	N,N'-Dimethylarginine;SDMA*	Amino acids and derivatives	Amino acids and derivatives	30344-00-4	3	269460	306334	350264	836105	679797	725492	385568	411840	453655	435715	400301	429003	890741	1.091e+06	1.08799e+06	1.70749e+06	1.57915e+06	1.63791e+06	2.5584e+06	2.57596e+06	2.54486e+06	1.31957e+06	1.54622e+06	1.23461e+06	564998	574386	579103	1.14902e+06	1.3137e+06	1.45217e+06	720118	722690	753560	994758	1.06733e+06	979394	585005	628246	642643
pme0256	151.026	108.02	152.033	C5H4N4O2	[M-H]-	Xanthine	Nucleotides and derivatives	Nucleotides and derivatives	69-89-6	3	133979	131542	193290	477905	460971	379375	149043	163826	165527	134269	137921	127341	120280	125675	176375	294002	385258	323599	166669	128690	132766	376667	356936	310169	136033	162419	176244	230263	227096	218533	312042	417159	441977	268886	263915	234548	166986	165845	159364
MWSmce490	167.037	123.045	168.042	C8H8O4	[M-H]-	2',4',6'-Trihydroxyacetophenone	Phenolic acids	Phenolic acids	480-66-0	3	54047.5	63986.4	52075.5	64733.4	56610.9	86735.9	47669.2	48290.3	49386.8	94266	95919	77687.9	56902.9	70403.7	72315.7	92646.9	108082	93103.7	70751.4	86970.7	70592.4	87916.8	84644.1	85768.3	74996.9	89604.5	85370	94550.2	103182	74136.9	123245	136064	145102	139461	141836	143515	99608.1	103825	93539.5
pmn001647	865.2	713.16	866.206	C45H38O18	[M-H]-	Procyanidin C2	Tannins	Proanthocyanidins	37064-31-6	3	161231	167251	138104	226241	196178	223938	138893	113407	148551	154887	143740	152462	304231	312349	325372	200154	238782	246647	149052	158011	170962	166467	172938	186276	70962.2	76167.6	76736.8	83113.3	48446.6	75607.1	64686.3	78096.7	86707.2	90905.4	87699.7	80310.6	171605	204684	230113
pmc0066	333.06	137.05	332.052	C10H13N4O7P	[M+H]+	2'-Deoxyinosine-5'-monophosphate	Nucleotides and derivatives	Nucleotides and derivatives	3393-18-8	3	3.35109e+07	3.25131e+07	3.51201e+07	4.27265e+07	3.80786e+07	4.4599e+07	4.47342e+07	4.34636e+07	4.07404e+07	3.16218e+07	3.96393e+07	3.20136e+07	2.80596e+07	2.4789e+07	2.38669e+07	1.69239e+07	2.27282e+07	1.48282e+07	2.39642e+07	2.62964e+07	2.31037e+07	2.8577e+07	1.82058e+07	1.98622e+07	3.22272e+07	3.37913e+07	3.30793e+07	2.64017e+07	2.83704e+07	3.18965e+07	4.72646e+07	3.38482e+07	4.1911e+07	3.10382e+07	4.09128e+07	3.35335e+07	2.87735e+07	3.59009e+07	3.61427e+07
Zaln004057	335.076	179.034	336.085	C16H16O8	[M-H]-	4-caffeoylshikimic acid	Phenolic acids	Phenolic acids	-	3	1.80475e+06	1.78864e+06	1.88481e+06	1.09469e+06	1.08791e+06	1.09489e+06	918620	979529	937965	1.176e+06	1.20853e+06	1.32871e+06	342357	351930	376393	745174	693837	668405	440924	413012	399177	629657	652859	633091	757869	672211	691386	1.10685e+06	880773	1.03482e+06	1.27367e+06	1.3118e+06	1.35103e+06	1.24999e+06	1.19184e+06	1.14872e+06	961521	1.25076e+06	1.09817e+06
Lmbn006152	279.233	59.0133	280.24	C18H32O2	[M-H]-	(9Z,11E)-Octadecadienoic acid*	Lipids	Free fatty acids	2540-56-9	1	77213	84615.6	86503.3	85483.4	109045	87324	113609	121218	118309	174105	139037	136305	75787.3	90783.6	75979.1	64961.7	64779.5	65889.9	104757	109549	90272.9	82367.5	74344.6	70623.6	182553	182592	179406	69895.4	78933.1	78826.6	97435.4	113808	117585	99835.3	120218	94039.1	85803.7	90216.5	80786.7
mws1491	279.23	59.01	280.24	C18H32O2	[M-H]-	Linoleic acid*	Lipids	Free fatty acids	60-33-3	1	77213	84615.6	86503.3	85483.4	109045	87324	113609	121218	118309	174105	139037	136305	75787.3	90783.6	75979.1	64961.7	64779.5	65889.9	104757	109549	90272.9	82367.5	74344.6	70623.6	182553	182592	179406	69895.4	78933.1	78826.6	97435.4	113808	117585	99835.3	120218	94039.1	85803.7	90216.5	80786.7
pmb0736	493.134	331.081	492.127	C23H24O12	[M+H]+	Tricin-7-O-Glucoside	Flavonoids	Flavones	32769-01-0	1	7.19559e+06	6.23792e+06	5.26193e+06	7.41151e+06	6.30388e+06	5.74216e+06	6.95522e+06	6.02854e+06	5.08455e+06	6.10167e+06	5.41487e+06	5.59469e+06	1.19277e+06	1.1713e+06	1.30621e+06	1.40694e+06	1.13966e+06	1.41777e+06	1.06641e+06	1.19754e+06	1.00341e+06	1.19836e+06	1.01034e+06	1.2991e+06	3.06655e+06	3.08938e+06	2.647e+06	3.852e+06	3.9622e+06	4.23632e+06	3.23193e+06	3.22283e+06	3.41877e+06	3.26478e+06	3.09984e+06	3.10007e+06	4.34656e+06	3.50954e+06	3.42567e+06
MW0151054	581.23	153.01	580.228	C28H32N6O8	[M+H]+	His-Phe-Tyr-Asp	Amino acids and derivatives	Amino acids and derivatives	-	3	29878.8	66889.8	108870	20222.8	115065	53061	77860.1	124956	93574.4	130931	129325	77767.5	359393	362478	332738	514054	410101	408513	489928	369635	365233	340122	409677	349733	293643	342224	341367	317810	333360	259547	136750	93894	121449	166058	149102	224100	296026	253810	241669
MW0153187	473.24	333.09	472.232	C24H32N4O6	[M+H]+	Lys-Tyr-Tyr	Amino acids and derivatives	Amino acids and derivatives	-	3	632269	661045	676798	1.14903e+06	1.06924e+06	1.12921e+06	1.28053e+06	1.27883e+06	1.12006e+06	996351	1.16218e+06	1.00846e+06	366762	338513	362648	289950	273437	299878	136639	140951	155287	344913	312132	328636	39268.5	47034.4	41281.6	48305.3	53288.9	59094.5	50280.7	58644.9	48018	37248.5	46081.9	26610.5	427045	416011	420495
pme0257	111.02	67.0302	112.027	C4H4N2O2	[M-H]-	Uracil	Nucleotides and derivatives	Nucleotides and derivatives	66-22-8	3	435281	444519	344534	505767	517877	503010	629284	555511	507344	568698	572533	581056	286142	360877	360157	367767	336470	300703	266344	208838	249093	282898	232751	266662	386317	400771	356667	326242	291586	289531	209274	244005	252752	223029	221031	247244	457141	516344	468581
pmb3142	299.077	137.024	300.084	C13H16O8	[M-H]-	Salicylic acid-2-O-glucoside	Phenolic acids	Phenolic acids	10366-91-3	3	5.15011e+06	6.18965e+06	5.42591e+06	5.85834e+06	5.87767e+06	5.88732e+06	6.17983e+06	5.18815e+06	5.95809e+06	4.83396e+06	3.94192e+06	3.59579e+06	2.02286e+06	2.16568e+06	1797702	2.67027e+06	2.6873e+06	2.58402e+06	2.82346e+06	2.72964e+06	2.52136e+06	2.5965e+06	2.64882e+06	2.99374e+06	2.15607e+06	2.12431e+06	2.06441e+06	2.64202e+06	2.34658e+06	2.32167e+06	2.74464e+06	2.67034e+06	2.67521e+06	3.08124e+06	2.59417e+06	2.36311e+06	3.20248e+06	3.32372e+06	3.6087e+06
MWS04584g	272.053	134.058	271.044	C9H9N3O7	[M+H]+	3,5-Dinitro-L-tyrosine	Amino acids and derivatives	Amino acids and derivatives	17360-11-1	3	53705.6	42884.8	58096	73371.8	76304.8	94474.8	100477	87260.8	80440.6	119995	105943	86787.5	88521.6	81985.3	83694.3	50200.4	37878.9	58912.3	56194.4	42476.1	28337.6	42156.1	41046.3	42256	42836.9	50300.1	60222	63445.4	59697.7	69760	12847.1	26554.8	14340.4	28952.5	52111.5	50464.8	75013.3	73820	77440.5
pme0295	146.081	86.0601	145.074	C6H11NO3	[M+H]+	4-Acetamidobutyric acid	Organic acids	Organic acids	3025-96-5	3	575811	747971	726113	819689	789057	797761	932507	819239	853765	792620	729931	745389	516980	529315	543033	668548	707338	665099	539843	607061	604002	493850	532689	575541	426135	507985	467383	520755	550123	635874	345874	204188	266499	319308	324641	367330	967480	974456	1.14116e+06
pmd0146	548.371	184.073	547.364	C28H54NO7P	[M+H]+	LysoPC 20:2(2n isomer)	Lipids	LPC	-	3	11600.2	13257.9	15643.4	12066.6	10701.6	11153.8	11561.7	14537.2	13279.3	11872.5	14419.9	11287.2	9052.24	8047.09	3082.19	6572.96	8744.8	8336.79	18737.7	17043.5	16472.2	12455.5	11781.6	12250	33417.4	34536.5	28540.8	18303	11655.9	14444.7	14081.2	15843.1	13371.6	27321.6	25815.1	23854.7	23406.1	31692.4	27908.1
MWS4525	166.072	124.05	165.065	C6H7N5O	[M+H]+	6-O-methylguanine	Nucleotides and derivatives	Nucleotides and derivatives	20535-83-5	3	193564	154312	187796	1.43709e+06	1.34613e+06	1.40323e+06	128092	138823	143329	336096	308702	339969	704183	932166	926036	5.39295e+06	5.63499e+06	6.01223e+06	2.77379e+06	2.88977e+06	3.03975e+06	4.05426e+06	4.52114e+06	4.00356e+06	476783	520862	521384	2.37281e+06	1.92144e+06	1.99779e+06	967785	1.2455e+06	1.13596e+06	3.03819e+06	2.50632e+06	2.66494e+06	1.3671e+06	1.20591e+06	1.55827e+06
Lmsn002937	493.099	169.014	494.106	C22H22O13	[M-H]-	1-O-Caffeoyl-6-O-galloyl-β-D-glucose	Phenolic acids	Phenolic acids	-	3	143539	141752	120801	201546	229556	177907	188658	205143	179560	229583	220530	289222	241592	281423	283369	143429	165743	190162	261828	264452	192323	177176	181142	177400	591442	436953	627402	606904	551634	663778	532961	443093	577363	579967	510613	454531	290726	331476	288742
Xmsn002700	465.125	303.051	466.111	C21H22O12	[M-H]-	Taxifolin-3'-O-glucoside	Flavonoids	Flavanonols	31106-05-5	3	5.85927e+06	5.66814e+06	4.9026e+06	7.36399e+06	8.04973e+06	6.32267e+06	8.40702e+06	8.02887e+06	7.53352e+06	8.23688e+06	8.50384e+06	9.2313e+06	1.10851e+07	1.21813e+07	1.07029e+07	9.47438e+06	1.00517e+07	9.47592e+06	8.63496e+06	9.49928e+06	8.81548e+06	1.23508e+07	1.0907e+07	8.71432e+06	1.12016e+07	9.11705e+06	8.66063e+06	1.12262e+07	1.01537e+07	1.17174e+07	1.2086e+07	1.0613e+07	1.23477e+07	6.34512e+06	9.54912e+06	7.83659e+06	6.76373e+06	8.81933e+06	8.99829e+06
Lmhp010040	504.308	363.289	503.301	C25H46NO7P	[M+H]+	LysoPE 20:3	Lipids	LPE	-	3	18347	25546.1	26987.2	10086.7	16307.7	12212.6	9625.94	10528.6	6933.73	8701.23	13211	10252	10069.8	11353.9	10294.3	23964.5	25510.6	29861.4	34950.6	31710.8	35595.8	44028.5	40609.7	46560.4	54993.2	39922.9	49326.3	22584.3	35234.8	27609.5	67752.8	72271.1	65813.5	55594.6	77142.9	61424.6	36254.8	39461.6	30897.1
MWSHY0144	539.1	403.05	538.09	C30H18O10	[M+H]+	Amentoflavone	Flavonoids	Biflavones	1617-53-4	1	4.03031e+06	3.83836e+06	4.25833e+06	3.09757e+06	3.26888e+06	3.17893e+06	3.00925e+06	3.41675e+06	3.13231e+06	3.72192e+06	3.11338e+06	3.2036e+06	1.48434e+06	1.6852e+06	1.30731e+06	2.03417e+06	1.99498e+06	2.151e+06	1.8885e+06	1.84343e+06	1.93624e+06	1.64785e+06	1.76563e+06	1.71603e+06	1.0184e+06	1.10319e+06	1.16656e+06	1.62305e+06	1.72342e+06	1.66048e+06	1.48981e+06	1.40332e+06	1.31558e+06	1.78915e+06	1.83354e+06	1.54501e+06	2.38588e+06	2.06779e+06	2.04439e+06
MW0158912	475.25	343.2	474.244	C19H34N6O8	[M+H]+	Val-Asn-Asp-Lys	Amino acids and derivatives	Amino acids and derivatives	-	3	276434	323235	328546	476475	418601	389109	435531	467027	373755	385572	367127	325165	129171	170519	136395	108228	112366	92822.1	65362.8	68436.9	64883	131103	158698	123087	86067.9	67193.2	88526.2	73291.4	97714.1	75326.6	103241	112226	83830.9	75187.9	71936.6	70821.5	193763	163209	159772
Zmgn000447	184.98	78.9583	185.993	C3H7O7P	[M-H]-	3-Phospho-D-glyceric acid	Others	Saccharides	820-11-1	3	1.71333e+06	1.54335e+06	1.52256e+06	2.09133e+06	2.03981e+06	2.01882e+06	2.08721e+06	1.98999e+06	1.67889e+06	1.6949e+06	1.54286e+06	1.5548e+06	1.38275e+06	1.36984e+06	1.53982e+06	817704	786956	744310	1.13167e+06	1.33825e+06	1.20004e+06	933014	974894	902792	1.27736e+06	1.43094e+06	1.37073e+06	1.52039e+06	1.74443e+06	1.55316e+06	2.1049e+06	2.09655e+06	1.93564e+06	1.84207e+06	1.76967e+06	2.00246e+06	1.78837e+06	2.25603e+06	1.91396e+06
MW0150595	302.14	140.08	301.127	C12H19N3O6	[M+H]+	Gly-Pro-Glu	Amino acids and derivatives	Amino acids and derivatives	32302-76-4	3	8.79506e+06	9.24411e+06	1.00036e+07	8.2116e+06	9.02342e+06	1.1373e+07	1.03829e+07	1.11549e+07	1.23919e+07	11783266	1.19315e+07	1.29925e+07	1.17183e+07	1.42718e+07	1.35368e+07	8.50828e+06	9.14376e+06	8.51933e+06	1.07424e+07	11969875	1.28685e+07	1.01985e+07	1.07658e+07	9.12458e+06	2.93159e+06	3.01473e+06	3.0078e+06	5.21616e+06	4.84526e+06	5.36645e+06	2.5531e+06	2.41925e+06	2.25472e+06	4.42565e+06	4.02606e+06	4.47511e+06	6.88517e+06	6.48196e+06	8.48453e+06
MW0148070	354.12	174.05	353.108	C12H23N3O5S2	[M+H]+	Cys-Thr-Met	Amino acids and derivatives	Amino acids and derivatives	-	3	1.10886e+07	1.12174e+07	1.02039e+07	1.59913e+07	1.52358e+07	1.6299e+07	1.71751e+07	1.66497e+07	1.59961e+07	1.95131e+07	1.57377e+07	1.81664e+07	2.19144e+07	2.05279e+07	2.13742e+07	1.29465e+07	1.18871e+07	1.20959e+07	1.31443e+07	1.30709e+07	1.21636e+07	1.24937e+07	1.25671e+07	1.24017e+07	1.33059e+07	9.76802e+06	1.02243e+07	1.03442e+07	1.0104e+07	1.07258e+07	6.3328e+06	6.27044e+06	7.11636e+06	7.04295e+06	7.0806e+06	6.8525e+06	1.28052e+07	1.33462e+07	1.16091e+07
pmb0881	478.29	337.27	477.286	C23H44NO7P	[M+H]+	LysoPE 18:2	Lipids	LPE	-	1	6.9909e+06	9.45596e+06	8.73655e+06	8.77547e+06	1.216e+07	1.0788e+07	1.67642e+07	1.74751e+07	1.71271e+07	1.86687e+07	1.70719e+07	1.93495e+07	4.05848e+06	4.49111e+06	4.48918e+06	2.58019e+06	2.96014e+06	3.63661e+06	6.72987e+06	6.79243e+06	6.8127e+06	4.16346e+06	4.81431e+06	2.55274e+06	1.5153e+07	1.49054e+07	1.26964e+07	1.01337e+07	9.92707e+06	1.04137e+07	9.47082e+06	9.56574e+06	9.42518e+06	7.01949e+06	9.50793e+06	8.38044e+06	1.49127e+07	1.3347e+07	1.70257e+07
MWSslk133	257.18	195.18	258.183	C14H26O4	[M-H]-	1,14-Tetradecanedioic Acid	Lipids	Free fatty acids	821-38-5	1	146809	140004	140473	194585	188826	194623	193095	194412	194903	256452	261010	270838	406673	408113	422602	111993	113758	109724	138077	120643	122557	115260	115882	115834	170981	161435	169575	120511	124743	121047	115474	117171	114412	119564	128322	120732	207012	209846	192086
pme2914	161.05	99.05	162.053	C6H10O5	[M-H]-	3-Hydroxy-3-methylpentane-1,5-dioic acid	Amino acids and derivatives	Amino acids and derivatives	503-49-1	1	993581	1.02489e+06	976525	961678	1.01274e+06	1.02091e+06	794247	729468	770717	848308	839334	849671	1.22736e+06	1.35147e+06	1.27743e+06	1.92921e+06	2.10128e+06	1.98654e+06	1.69264e+06	1.69318e+06	1.76236e+06	2.06305e+06	1.82046e+06	2.03393e+06	901780	870259	883402	2.21167e+06	1.86274e+06	2.01425e+06	688369	711515	717753	1.18971e+06	1.20982e+06	1.2473e+06	1.29445e+06	1.31264e+06	1.33908e+06
MW0157545	533.26	445.2	532.261	C20H36N8O9	[M+H]+	Thr-Arg-Gln-Glu	Amino acids and derivatives	Amino acids and derivatives	-	3	275292	280868	237717	313556	356535	345811	499031	383180	444082	508571	437840	481562	456771	446418	518022	282614	310397	293223	275252	225816	223264	283958	266330	240847	436462	435185	394425	388504	395827	471290	192093	237744	184747	277685	245926	258976	435583	363066	451197
pme3184	332.075	136.062	331.068	C10H14N5O6P	[M+H]+	2'-Deoxyadenosine-5'-monophosphate	Nucleotides and derivatives	Nucleotides and derivatives	653-63-4	3	1.7955e+07	1.81815e+07	2.00714e+07	2.60415e+07	2.32783e+07	2.3037e+07	2.76747e+07	2.22349e+07	2.46522e+07	3.03019e+07	2.87842e+07	2.97692e+07	3.62812e+07	3.74332e+07	3.74573e+07	2.19836e+07	2.05443e+07	2.20863e+07	2.28911e+07	2.17613e+07	2.24935e+07	1.97776e+07	2.07718e+07	2.01922e+07	2.19811e+07	2.01745e+07	2.16503e+07	1.6459e+07	1.71778e+07	1.93819e+07	9.85969e+06	1.08197e+07	1.09688e+07	1.47014e+07	1.12102e+07	1.30606e+07	2.58666e+07	1.90053e+07	2.64503e+07
Lmbn005369	295.23	195.14	296.235	C18H32O3	[M-H]-	13(S)-HODE;13(S)-Hydroxyoctadeca-9Z,11E-dienoic acid*	Lipids	Free fatty acids	10219-69-9	1	517605	525313	482106	459372	482379	468613	1.11293e+06	1.18188e+06	1.16022e+06	741916	811595	888318	557447	562724	566747	191597	196853	204726	632070	601496	596925	304427	300471	271485	396046	368532	375786	262981	257995	256408	489827	484951	483189	376658	367734	350821	463118	376784	362608
Zmzp000145	189.16	84.0803	188.153	C9H20N2O2	[M+H]+	Trimethyllysine	Amino acids and derivatives	Amino acids and derivatives	23284-33-5	3	829154	347074	897251	2.92516e+06	3.02553e+06	2.79022e+06	759898	874809	1.06042e+06	1.34912e+06	1.39172e+06	1.34623e+06	2.19243e+06	1.8964e+06	1.03743e+06	4.16491e+06	3.53849e+06	3205690	7.48122e+06	7.17061e+06	2.24029e+06	3.44218e+06	3.63898e+06	2.00717e+06	1.28947e+06	1.46816e+06	1.32502e+06	2.59228e+06	3.0963e+06	2.98705e+06	1.33717e+06	626206	1.3502e+06	2.38589e+06	603833	2.3577e+06	1.97729e+06	2.26084e+06	2.40183e+06
pmn001667	577.135	407.076	578.142	C30H26O12	[M-H]-	Procyanidin B4	Tannins	Proanthocyanidins	29106-51-2	3	517872	570521	416182	612242	415206	520401	430257	390272	475629	442531	362287	334899	1.17582e+06	945106	1.00893e+06	930398	754246	953438	999516	727511	656459	713375	777118	867404	850509	867931	607922	879151	842969	743323	1.03845e+06	935445	1.08937e+06	746569	587863	912798	717441	810477	817117
MWSmce466	135.046	92.0293	136.052	C8H8O2	[M-H]-	4-Hydroxyacetophenone*	Phenolic acids	Phenolic acids	99-93-4	3	424867	403408	420075	159512	169565	150430	181382	177910	191087	206269	195042	150191	96440.6	99222.4	91470	93816.5	122797	124373	179738	150984	148956	141915	132575	147052	58033.2	71879.7	99204.6	85615.1	97042.1	96379.7	87150.6	83902	77155	97741.9	32372.2	65595.9	380274	393303	384959
MW0155839	331.15	161.06	330.154	C13H22N4O6	[M+H]+	Pro-Gln-Ser	Amino acids and derivatives	Amino acids and derivatives	-	3	2.41872e+07	1.91156e+07	2.82178e+07	2.45799e+07	1.89294e+07	2.22334e+07	2.19049e+07	1.45166e+07	2.07715e+07	1.46345e+07	1.41826e+07	2.26464e+07	1.15433e+07	1.09695e+07	1.43195e+07	1.33138e+07	1.91087e+07	1.54678e+07	1.42347e+07	1.46174e+07	1.31689e+07	1.87218e+07	1.46276e+07	1.70352e+07	3.86769e+07	4.21965e+07	2.19516e+07	3.03181e+07	3.52851e+07	3.30904e+07	3.62182e+07	5.25514e+07	4.20788e+07	3.61306e+07	4.40444e+07	4.14555e+07	2.09443e+07	2.35955e+07	2.1001e+07
MW0150318	461.24	329.19	460.228	C18H32N6O8	[M+H]+	Gly-Asn-Val-Thr-Ala	Amino acids and derivatives	Amino acids and derivatives	-	3	374596	352533	396189	593289	662864	561366	568113	523586	587616	528897	536289	542362	221606	266280	215806	149555	151762	150754	109070	75304.8	108535	157072	208975	162713	131058	125613	146905	142551	152287	138185	168707	156264	137411	132814	111209	92774.2	299284	305574	328694
mws0789	255.066	151.004	256.074	C15H12O4	[M-H]-	Pinocembrin (Dihydrochrysin)	Flavonoids	Flavanones	480-39-7	3	10896	9359.23	12463.9	6979.24	6350.67	8587.92	9505.76	9319.12	10185.9	8799.21	6305.33	11446.5	20378.9	19954.7	18583.1	22812.1	21511.6	21984.5	27819.6	25117.5	26628.3	28544.6	26105.4	24664.5	8627.39	9562.39	8040.6	11477.8	12243.1	11411.5	9044.54	6733.89	7839.28	7911.73	9057.76	8190.35	14598.5	15559.1	15629.7
Zmyn000247	147.03	57.0346	148.037	C5H8O5	[M-H]-	2-Hydroxyglutaric Acid	Organic acids	Organic acids	13095-48-2	3	360121	351654	420736	532337	407981	506485	439285	378250	567431	473509	488700	510873	244764	223611	274848	233781	251246	314104	234946	186896	219976	220537	254283	270405	243944	212538	257982	432005	264236	277612	200010	201692	229146	173694	190569	156814	451685	371227	407090
Lmyn002435	415.161	253.072	416.168	C19H28O10	[M-H]-	Hydrangeifolin I	Phenolic acids	Phenolic acids	-	3	36562	54933.3	45814.4	58045.9	76084.2	81615.9	47649.4	58828.3	44085.4	68924.2	72132.8	65907	136912	46832.3	41144.5	36775.1	33370.7	36201.3	30752.4	35616.5	42675.8	42182.2	36140.2	23555.2	161713	127799	125255	181510	85899.9	167441	78828.6	79658.4	67605.8	77643.7	90727.9	153822	52858.9	73939.9	68178.3
Hmmn002544	355.1	193.05	356.111	C16H20O9	[M-H]-	Ferulic acid-4-O-glucoside	Phenolic acids	Phenolic acids	117405-51-3	2	3.56067e+06	3.3868e+06	3.54659e+06	3.67677e+06	4.12652e+06	3.55881e+06	3.44668e+06	3.52197e+06	3.71006e+06	3.00928e+06	2.74545e+06	2.79858e+06	1.67119e+06	1.85974e+06	1.53372e+06	2.75234e+06	2.44556e+06	2.46126e+06	2.65678e+06	2.47781e+06	2.85049e+06	3.08768e+06	2.54749e+06	2.81007e+06	2.21206e+06	2.39052e+06	2.49454e+06	2.64045e+06	2.644e+06	2.68232e+06	3.41514e+06	3.34265e+06	3.46216e+06	3.60467e+06	3.90291e+06	3.53939e+06	2.07199e+06	2.39364e+06	2.68476e+06
MW0146207	424.12	153.02	401.137	C15H23N5O6S1	[M+Na]+	Asp-Met-His	Amino acids and derivatives	Amino acids and derivatives	-	3	1.55489e+06	1.37257e+06	1.65334e+06	2.81778e+06	2.91606e+06	3.0262e+06	2.73159e+06	3.28287e+06	3.83514e+06	7.98008e+06	8.73709e+06	8.45998e+06	6.54707e+06	6.63226e+06	7.11892e+06	3.35766e+06	3.42535e+06	3.38032e+06	4.72776e+06	4.78989e+06	4.87153e+06	2.66618e+06	3.26837e+06	3.0604e+06	8.64226e+06	8.06798e+06	7.21459e+06	9.07667e+06	9.57258e+06	1.01292e+07	2.07051e+06	2.35615e+06	2.17917e+06	4.84124e+06	4.92707e+06	4.29194e+06	4.66215e+06	5.31894e+06	5.09444e+06
Lmlp002990	595.17	313.07	594.159	C27H30O15	[M+H]+	Isosaponarin(Isovitexin-4'-O-glucoside)	Flavonoids	Flavones	19416-87-6	2	1.97255e+06	1.7541e+06	2.00585e+06	1.32931e+06	1.22729e+06	1.42915e+06	1.27859e+06	1.39824e+06	1.46306e+06	1.26639e+06	796515	1.30267e+06	347192	386967	290957	612641	692536	684340	537190	490555	519085	705022	579939	629377	752836	779535	750845	1.17797e+06	1.10234e+06	1.18198e+06	1.25646e+06	1.54733e+06	1.36559e+06	1.29749e+06	1.0054e+06	1.01353e+06	1.07092e+06	1.021e+06	1.19496e+06
HJN003	385.113	223.062	386.121	C17H22O10	[M-H]-	1-O-Sinapoyl-β-D-glucose	Phenolic acids	Phenolic acids	-	3	140209	163355	131731	259653	163198	237491	225150	158701	200019	269279	256660	238883	300576	201584	299768	203987	237892	217830	258294	194264	255783	234314	224568	298713	106957	119351	92820.7	108776	132643	113622	96353.5	100422	115536	110781	110663	132860	188647	223572	207693
mws1014	209.044	149.022	208.037	C10H8O5	[M+H]+	Fraxetin (7,8-Dihydroxy-6-methoxycoumarin)	Lignans and Coumarins	Coumarins	574-84-5	3	2.5579e+06	2.43835e+06	2.5942e+06	4.34473e+06	3.96542e+06	4.16157e+06	4.57134e+06	3.45817e+06	4.48787e+06	5.7613e+06	5.03486e+06	5.52733e+06	2.08971e+07	2.5206e+07	2.46252e+07	9.8152e+06	6.61643e+06	1.10921e+07	1.11416e+07	1.19356e+07	1.16975e+07	1.14551e+07	1.04105e+07	1.06057e+07	1.00842e+07	1.04516e+07	1.01046e+07	9.56265e+06	1.00755e+07	1.03769e+07	6.24232e+06	6.12099e+06	7.0003e+06	6.71205e+06	6.61437e+06	6.5921e+06	8.17364e+06	1.03226e+07	1.03671e+07
pme1086	306.08	143.05	307.084	C10H17N3O6S	[M-H]-	Glutathione reduced form	Amino acids and derivatives	Amino acids and derivatives	70-18-8	1	1.61856e+07	1.49151e+07	1.64944e+07	2.14158e+07	1.87829e+07	1.89564e+07	1.00205e+07	1.16376e+07	1.09266e+07	1.46333e+07	13945906	1.51776e+07	10596547	1.01107e+07	1.0194e+07	2.49436e+07	2.61919e+07	2.41337e+07	1.63017e+07	1.31048e+07	1.73082e+07	2.34514e+07	1.95379e+07	1.94051e+07	1.5663e+07	1.57963e+07	1.48218e+07	3.19735e+07	2.59416e+07	2.58152e+07	2.41681e+07	2.73564e+07	2.4427e+07	2.51393e+07	2.43244e+07	2.33968e+07	1.17501e+07	1.27289e+07	1.41131e+07
pme0137	187.07	125.07	188.08	C7H12N2O4	[M-H]-	N-Acetyl-L-Glutamine	Amino acids and derivatives	Amino acids and derivatives	2490-97-3	3	3.35813e+06	3.53277e+06	3.31877e+06	2.89484e+06	2.66523e+06	2.9589e+06	2.75866e+06	3.20601e+06	3.05745e+06	2.63622e+06	2.69002e+06	2.5695e+06	1.62546e+06	1.57745e+06	1.72221e+06	2.70037e+06	3.1445e+06	2.94432e+06	2.2334e+06	2.39993e+06	2.37589e+06	3.09499e+06	3.05167e+06	2.62804e+06	1.33712e+06	1.40993e+06	1.45547e+06	2.43171e+06	2.42608e+06	2.30222e+06	2.00092e+06	2.29719e+06	2.22479e+06	2.5681e+06	2.57922e+06	2.49193e+06	1.90188e+06	1.98311e+06	2.17078e+06
mws0255	112.05	95.0239	111.043	C4H5N3O	[M+H]+	Cytosine	Nucleotides and derivatives	Nucleotides and derivatives	71-30-7	3	179332	182173	182490	241894	199020	213082	235816	207773	193277	279880	291495	304554	365349	392884	438903	248980	253249	333037	382718	389648	380294	290346	255149	267668	161061	190876	254305	276476	240365	302401	170934	189374	192835	217780	182310	203065	198783	194190	254360
MWS2673	339.253	121.101	338.246	C20H34O4	[M+H]+	5,6-DiHETrE[(±)5,6-dihydroxy-8Z,11Z,14Z-eicosatrienoic acid]	Lipids	Free fatty acids	213382-49-1	3	121778	108121	111827	142097	185032	178935	227253	285615	246926	180980	203838	204505	176946	197902	235583	98669.6	90556.3	103712	191606	198678	206146	134483	129713	127415	87847.6	95394.1	81771.9	65469	49329.4	53995.5	98319.9	98163.8	72703.8	74109.9	69030.6	69323.9	106822	109028	134435
MWSHY0016	449.11	299.06	448.101	C21H20O11	[M+H]+	Luteolin-6-C-glucoside (Isoorientin)*	Flavonoids	Flavones	4261-42-1	1	7.28897e+06	9.86304e+06	1.00358e+07	9.57682e+06	1.17328e+07	1.07518e+07	1.02501e+07	1.11511e+07	1.16021e+07	9.87837e+06	6.89927e+06	8.50338e+06	4899550	3.47684e+06	4.84926e+06	5.20289e+06	4.8954e+06	4.71804e+06	4.95752e+06	4.13264e+06	4.60022e+06	4.44919e+06	5.62206e+06	4.73651e+06	7.60033e+06	8.18648e+06	7.10494e+06	9.79387e+06	9.5583e+06	8.77391e+06	8.17286e+06	7.8907e+06	7.21821e+06	8.78364e+06	9.34843e+06	7.94355e+06	8.09546e+06	8.35146e+06	8.7623e+06
pmb0863	492.308	184.073	491.301	C24H46NO7P	[M+H]+	LysoPC 16:2(2n isomer)	Lipids	LPC	-	3	13853.8	14108	16439.1	17705.7	13826.7	20070.1	28689.8	23656.3	23959.2	20267.4	18412.3	27667.9	10155.4	11301.7	9675.89	4912.59	6411.83	6539.71	7964.69	10447.9	24216.6	5808.12	4669.76	7877.08	43944.1	43330.7	45469	27621.6	30377.8	22657.2	15942.1	30070.9	24353	37882.1	28666.7	23702.4	31876.7	32950.6	31868.6
mws0281	191.02	111.01	192.027	C6H8O7	[M-H]-	Citric Acid	Organic acids	Organic acids	77-92-9	2	1.15834e+07	1.20762e+07	1.37862e+07	1.65412e+07	1.69033e+07	1.74809e+07	1.69169e+07	1.79522e+07	2.13965e+07	1.7176e+07	1.66769e+07	1.73211e+07	7.5956e+06	7.64545e+06	7.70992e+06	7.82265e+06	7.90246e+06	8.59673e+06	5.71517e+06	5.41515e+06	5.20568e+06	5.75001e+06	6.22229e+06	6.2268e+06	8.04841e+06	8.11854e+06	7.95878e+06	9.75857e+06	8.60997e+06	8.36533e+06	5.54915e+06	5.80311e+06	6.4881e+06	5.82818e+06	4.923e+06	5.57394e+06	1.44628e+07	1.34429e+07	1.568e+07
Zmdp002216	261.145	86.0968	260.137	C11H20N2O5	[M+H]+	L-γ-Glutamyl-L-leucine	Amino acids and derivatives	Amino acids and derivatives	2566-39-4	3	212400	213051	179275	398261	535410	762837	282243	293075	43650.3	274456	248268	244731	243540	359558	264450	808599	729695	762871	588097	623188	611868	481228	522659	491462	493673	536138	324842	966291	808267	943971	455851	863606	448374	625316	571121	615963	321948	373152	397104
mws0227	132.102	86.0964	131.095	C6H13NO2	[M+H]+	L-Leucine*	Amino acids and derivatives	Amino acids and derivatives	61-90-5	1	1.30128e+06	1.1774e+06	1.18227e+06	2.61678e+07	2.75154e+07	2.18108e+07	1.19617e+06	1.4919e+06	1.35632e+06	6.45714e+06	6.46911e+06	5.65339e+06	7.84389e+06	7.81897e+06	7.62779e+06	9.28722e+07	5.42487e+07	5.88418e+07	1.50599e+07	1.19104e+07	1.12447e+07	1.69864e+07	1.5351e+07	1.84706e+07	3.53467e+06	3.16262e+06	2.76498e+06	2.99682e+07	2.80253e+07	3.09844e+07	4.47805e+06	4.73202e+06	5.05782e+06	2.10035e+07	1.59632e+07	1.53616e+07	2.15517e+07	2.27512e+07	2.27127e+07
mws0049	307.08	139.04	306.074	C15H14O7	[M+H]+	Gallocatechin*	Flavonoids	Flavanols	970-73-0	1	1.05837e+07	9.59869e+06	1.00697e+07	1.16142e+07	1.08954e+07	1.14467e+07	7.83477e+06	7.43469e+06	8.53757e+06	1.10762e+07	9.11135e+06	9.05248e+06	1.98392e+07	1.99075e+07	2.2311e+07	2.2057e+07	2.28114e+07	2.24988e+07	2.00186e+07	1.77716e+07	19518706	2.77547e+07	2.51969e+07	2.60389e+07	7.15677e+06	6.9378e+06	7.93815e+06	6.10952e+06	5.83176e+06	5.82218e+06	5.92189e+06	5.97368e+06	6.31998e+06	6.76917e+06	6.69723e+06	6.54104e+06	1.04001e+07	1.45667e+07	1.50702e+07
pme1261	206.139	76.0757	205.131	C9H19NO4	[M+H]+	D-Panthenol	Others	Alcohol compounds	81-13-0	3	69926.3	44891.2	55617.3	53737.9	36148.5	35341.4	23197.7	9204.46	22932	55847.7	40651	31105.5	32469.3	26752.5	20252.9	28311	34389.8	32685	21414.6	76460.5	38372	34847.9	15505.3	28339.8	71319.7	115223	96859.1	31662.2	27578.3	24069.8	33014.3	38513	40761.2	39602.7	34560.6	41227.8	63072.8	86058	73471
Zmzn000079	199.002	78.9585	200.009	C4H9O7P	[M-H]-	D-Erythrose-4-phosphate	Others	Saccharides	585-18-2	3	467386	445055	517625	263994	208584	434380	413894	358799	416195	345638	174828	406992	193893	241335	211073	100475	46893.4	228227	222368	255500	272143	261301	151157	270242	550526	563251	518129	361760	431096	386719	452265	453255	462519	369951	361130	84911.6	458378	426903	442600
mws0001	133.061	74.0237	132.054	C4H8N2O3	[M+H]+	L-Asparagine	Amino acids and derivatives	Amino acids and derivatives	70-47-3	3	149107	157707	176192	662393	657321	548334	204297	170083	174913	394411	409078	342742	404406	415446	403033	1.27494e+06	1.32962e+06	1.20456e+06	490189	415302	497994	350899	453361	417513	373195	300899	335449	1.02786e+06	1.11332e+06	1.05859e+06	252841	270916	228562	1.2501e+06	978595	1.05135e+06	488345	410461	561595
Cmsn001563	513.09	361.079	514.096	C21H22O15	[M-H]-	1,7-Di-O-galloyl-D-sedoheptulose	Phenolic acids	Phenolic acids	-	3	152406	115266	164781	414889	449873	400276	442922	476003	486063	449558	423017	392264	464331	424781	459780	237687	267314	286703	248155	255353	230804	201093	212621	249600	487397	461242	584814	487433	572545	574569	362123	267842	349895	391684	482913	441524	270285	295487	376712
MW0150161	386.16	177.05	385.16	C15H23N5O7	[M+H]+	Glu-Thr-His	Amino acids and derivatives	Amino acids and derivatives	-	3	2.00373e+06	2.08914e+06	2.11257e+06	5.3206e+06	5.80065e+06	6.02032e+06	4.05216e+06	3.6143e+06	4.78247e+06	5.39993e+06	4.64721e+06	5.43126e+06	5.89752e+06	8.26126e+06	8.58084e+06	4.52499e+06	3.59224e+06	4.1418e+06	4.17412e+06	4.21378e+06	4.49786e+06	3.27416e+06	3.15086e+06	3.03365e+06	2.31393e+06	2.43185e+06	2.2605e+06	1.21058e+06	1.18337e+06	1.41565e+06	649011	606473	689762	1.18514e+06	1.02724e+06	882388	4.16703e+06	5.07202e+06	4.90472e+06
mws0677	219.113	160.076	218.106	C12H14N2O2	[M+H]+	N-Acetyl-5-hydroxytryptamine	Alkaloids	Plumerane	1210-83-9	3	245468	292538	233881	376558	264282	274430	240857	271534	232720	223363	221819	197540	142044	179509	174067	263375	228944	212742	178344	168385	217067	317065	221374	287869	386263	337905	411369	405984	424431	413539	283461	233587	252156	341934	265618	353792	282418	333407	278321
mws1179	433.11	271.07	434.121	C21H22O10	[M-H]-	Naringenin-7-O-glucoside (Prunin)	Flavonoids	Flavanones	529-55-5	3	726587	897221	764870	974057	953320	1.02963e+06	1.30029e+06	1.28234e+06	1.06817e+06	837153	1.07827e+06	952879	3.55115e+06	3.50554e+06	3.62931e+06	3.43649e+06	2.91678e+06	5.01399e+06	2.27136e+06	2.04154e+06	2.24267e+06	2.95316e+06	3.04997e+06	2.44006e+06	813626	686437	809769	1.10932e+06	894918	1.13967e+06	1.66277e+06	1.4853e+06	1.55205e+06	816591	856317	1.00939e+06	1.89338e+06	1.97332e+06	2.21e+06
Zblp001009	272.11	110.06	271.106	C12H17NO6	[M+H]+	3-pyridine-methanol-O-β-D-glucopyranosyl	Alkaloids	Pyridine alkaloids	-	1	5.01015e+06	5.90443e+06	6.3804e+06	8.0215e+06	8.13025e+06	8.47637e+06	6.90289e+06	8.92121e+06	9.23979e+06	1.28068e+07	1.22308e+07	1.40662e+07	6.3753e+06	7.93746e+06	7.99797e+06	5.31306e+06	5.74367e+06	4.27227e+06	7.33131e+06	7.56362e+06	7.72512e+06	5.91064e+06	5.53558e+06	4.65597e+06	6.00128e+06	6.6028e+06	7.36518e+06	6.18458e+06	6.49916e+06	6.58776e+06	4.27647e+06	5.1213e+06	3.98844e+06	4.26496e+06	4.3806e+06	4.44322e+06	6.51703e+06	7.2472e+06	8.15547e+06
Zmyn004732	293.213	185.119	294.219	C18H30O3	[M-H]-	2R-hydroxy-9Z,12Z,15Z-octadecatrienoic acid	Lipids	Free fatty acids	-	3	24628.6	26910.5	22841.8	30339.2	21385.7	22713.7	38071.4	48148.2	38304.1	46021.7	37312.8	38461.8	29506.4	31384.7	27882.2	18484.5	17154.2	18101.6	80390	83412.8	79748.1	22205	26714.2	18711.2	57812.8	58382.1	57452.9	30219.5	30042.7	29860.4	17548.6	21156.8	20846.9	55701	43689.4	39566	45088.9	40282.3	49313.7
Zmgn000173	149.05	75.01	150.053	C5H10O5	[M-H]-	D-Ribose	Others	Saccharides	50-69-1	2	153503	155945	182235	231348	210474	211952	135760	181965	164874	168945	123098	143769	113754	121567	119658	152221	110077	171446	161126	141688	164059	140426	137110	139794	337443	315128	305851	422151	380369	381215	239198	332137	305193	331753	343912	397978	210371	282597	306426
pme1216	122.025	78.0349	123.032	C6H5NO2	[M-H]-	2-Picolinic acid*	Organic acids	Organic acids	98-98-6	3	171225	136165	161698	324486	331436	304359	283925	294705	274831	338467	319535	337176	188450	165792	191335	125080	118339	119903	184761	203341	216214	178167	152346	150994	84149.1	87891.6	91356.1	73587.3	82406.5	81762.7	86176.4	89889.9	70450.7	95924.4	77107.5	77557.6	150237	163085	148425
Lmmn004066	527.12	269.04	528.127	C26H24O12	[M-H]-	Iriflophenone-3-C-(6-O-p-hydroxybenzoyl)glucoside	Phenolic acids	Phenolic acids	-	1	7.57315e+06	7.18136e+06	8.07604e+06	8.07478e+06	9.23858e+06	9.04614e+06	1.3278e+07	1.22795e+07	1.0999e+07	1.49477e+07	1.4431e+07	1.43e+07	2.01717e+07	1.93948e+07	1.7312e+07	2.36321e+07	3.12292e+07	2.58601e+07	2.02988e+07	2.38381e+07	2.38987e+07	3.1389e+07	2.95988e+07	2.5565e+07	5.11035e+06	4.02364e+06	5.11344e+06	5.22825e+06	5.234e+06	5.16334e+06	1.02834e+07	9.23483e+06	9.37445e+06	8.285e+06	7.64788e+06	8.61977e+06	1.41312e+07	1.31218e+07	1.33751e+07
Zbdp001892	268.103	136.061	267.09	C16H13NO3	[M+H]+	7-Methoxy-3-[1-(3-pyridyl)methylidene]-4-chromanone	Flavonoids	Other Flavonoids	-	3	832337	1.07308e+06	833400	2.30519e+06	2.18121e+06	2.24556e+06	2.39382e+06	2.76264e+06	2.67282e+06	1.99119e+06	2.05418e+06	2.04284e+06	3.07227e+06	3.10141e+06	2.93289e+06	1.66289e+06	1.59657e+06	1.47292e+06	3.99907e+06	3.70348e+06	4.24553e+06	2.01482e+06	2.0557e+06	2.20045e+06	429968	448064	436603	373238	419496	459583	643425	589945	633721	490348	557415	439678	1.58683e+06	1.3481e+06	1.36221e+06
MW0145251	485.33	455.32	486.328	C21H42N8O5	[M-H]-	Arg-Ala-Leu-Lys	Amino acids and derivatives	Amino acids and derivatives	-	3	6373.66	5499.8	8816.84	13548.2	14175.9	16945.3	13507.6	14290.2	18636.9	21254.6	15394	17046.8	39513.9	44199.8	45282.7	98464.9	99057.4	93202.3	33311.8	35178	35996.5	34920.6	27122.9	39683.9	307412	257366	257223	24945.4	28053.6	29056.3	10394.3	10935.9	16957	80708.1	95785	72854.8	53217.8	58733	66687.7
mws0183	153.019	109.029	154.027	C7H6O4	[M-H]-	3,4-Dihydroxybenzoic acid (Protocatechuic acid)*	Phenolic acids	Phenolic acids	99-50-3	3	300059	231708	291292	499387	579441	459572	648793	653619	646793	623525	705142	653700	1.37548e+06	1.3203e+06	1.36293e+06	979796	1.15976e+06	1.01814e+06	1.22604e+06	1.31209e+06	1.38007e+06	663113	654076	671536	525562	526313	528969	306578	398345	415006	319724	364421	366174	422324	422988	462366	827168	705536	717112
MWSHY0189	433.113	271.066	432.106	C21H20O10	[M+H]+	Apigenin-7-O-glucoside(Cosmosiin)*	Flavonoids	Flavones	578-74-5	3	9.32857e+06	9.91735e+06	1.0384e+07	1.10173e+07	9.06772e+06	8.78744e+06	9.9039e+06	1.04001e+07	1.03791e+07	8.97767e+06	9.43815e+06	1.05194e+07	6.84991e+06	6.46205e+06	6.42991e+06	9.10305e+06	9.29545e+06	1.00878e+07	5.81801e+06	5.94218e+06	6.14432e+06	6.91048e+06	7.9648e+06	7.84911e+06	4.2042e+06	4.07048e+06	3.93377e+06	5.90878e+06	5.8946e+06	5.72867e+06	6.51275e+06	5.5772e+06	6.18908e+06	6.16027e+06	5.96611e+06	5.54369e+06	8.54681e+06	8.49197e+06	7.56604e+06
MW0157013	357.08	191.06	236.083	C8H16N2O4S	[M-H]-	Ser-Met	Amino acids and derivatives	Amino acids and derivatives	3227-09-6	3	6.81729e+06	6.53044e+06	6.84056e+06	7.54152e+06	7.26311e+06	7.23661e+06	6.24255e+06	6.23008e+06	6.05423e+06	2.5674e+07	2.60783e+07	2.91721e+07	3.57446e+06	4.173e+06	4.2525e+06	3.42042e+06	3.31067e+06	3.1555e+06	4.41871e+06	4.18374e+06	4.31721e+06	2.94214e+06	2.48532e+06	2.91447e+06	1.15913e+08	1.07792e+08	1.15368e+08	1.08725e+08	1.20212e+08	1.13623e+08	7.78955e+07	7.96103e+07	7.8904e+07	1.08381e+08	1.13529e+08	1.07043e+08	3.76357e+07	4.3847e+07	5.10022e+07
pme2836	178.09	160.08	177.079	C10H11NO2	[M+H]+	5-Hydroxytryptophol	Alkaloids	Plumerane	154-02-9	3	398722	351077	364111	392339	487615	625536	589862	525507	516288	638622	730130	696232	616135	572126	552539	338796	356861	331368	377616	320094	395402	324958	396119	358166	351240	407427	349332	356623	331742	325302	192884	269649	232656	204413	218271	232760	365984	416142	398528
MW0127058	207.14	93.07	184.146	C11H20O2	[M+Na]+	6-Hexyltetrahydro-2H-pyran-2-one	Others	Ketone compounds	710-04-3	3	67296.9	49212.9	57145.7	192453	176300	157066	362790	268867	338351	501504	482305	415479	261006	299430	281085	96107.3	104793	118295	287426	258260	296611	90773.4	101276	105859	80578.7	42753.1	32650.4	64524.3	104180	70804.2	54449	55742.4	59634	56570.4	41490	58518.2	172955	163493	213934
pmb0774	177.102	160.075	176.095	C10H12N2O	[M+H]+	N-Hydroxytryptamine*	Alkaloids	Plumerane	-	3	1.07653e+06	1.09697e+06	828073	625613	1.17401e+06	579879	653813	1.15119e+06	417977	422178	491370	517637	823463	856461	1.04278e+06	1.51743e+06	1.82633e+06	1.58109e+06	2.67416e+06	1.74599e+06	2.04148e+06	1.53661e+06	1.69969e+06	2.06717e+06	666691	528608	447601	695308	579546	644970	490588	517144	405823	702714	585567	548769	1.24402e+06	1.4635e+06	1.43398e+06
pme1654	209.119	59.0151	210.126	C12H18O3	[M-H]-	Jasmonic acid	Organic acids	Organic acids	77026-92-7	3	129504	123125	124860	79862.1	86886	81467.9	104146	109706	101482	65021.6	53800	75633.1	78063.4	82141.9	81141.2	64008.1	56681.2	62778.1	85106.1	80976.4	88596.3	87838.4	72383.8	74902.4	1.10625e+06	1.06572e+06	1.08063e+06	202365	201707	192454	144689	142627	138871	113723	117416	129082	105003	83622.4	80297.5
Lmfn000604	331.07	169.01	332.074	C13H16O10	[M-H]-	6-O-Galloyl-β-D-glucose*	Phenolic acids	Phenolic acids	13186-19-1	1	2.31954e+06	3.47299e+06	3.01781e+06	3.32789e+06	3.37339e+06	3.42827e+06	3.83988e+06	4.11732e+06	4.34794e+06	3.9447e+06	3.49018e+06	3.99935e+06	5.1184e+06	5.54881e+06	5.52287e+06	4.0778e+06	4.25978e+06	3.72887e+06	4.60573e+06	4.61154e+06	4.55658e+06	5.28783e+06	4.99317e+06	4.41893e+06	660527	1.6305e+06	1.64752e+06	1.98869e+06	1.91498e+06	2.04347e+06	1.73225e+06	1.67862e+06	2.14351e+06	1.64066e+06	1.76421e+06	1.87851e+06	2.33355e+06	2.65461e+06	2.65444e+06
MW0158548	473.23	147.04	472.232	C24H32N4O6	[M+H]+	Tyr-Lys-Tyr	Amino acids and derivatives	Amino acids and derivatives	-	3	66564.5	97004.9	77410	91150.1	142472	113357	81104.2	79161.8	75938.9	73498.4	90650.5	102706	129156	176254	225816	86588.6	177208	156599	181690	96471.8	118146	122488	169485	144025	37576.2	23730.8	25193.4	27875.8	49538.5	22648	24921.3	35917.9	23306.2	73425.4	38174.8	27987.7	126385	116121	135810
Lmhp008688	500.28	359.26	499.27	C25H42NO7P	[M+H]+	LysoPE 20:5	Lipids	LPE	-	3	19323.8	26364.6	15486.1	23824.7	22886.1	25906.4	39920.7	40659.7	37622.5	43264.4	54094.5	46335.3	12559.6	11759.3	11448.8	7015.03	8542.62	7944.58	13600.1	12354.2	15560.7	10099.4	11004.4	8514.5	20686.3	31008.8	27671.1	19445.5	18893.8	16526.3	11805	16686.8	21753.5	14295.1	12570.4	16860.2	32765.5	28865.7	31191.1
MWS201054	162.076	56.0503	161.069	C6H11NO4	[M+H]+	O-Acetyl-L-homoserine	Amino acids and derivatives	Amino acids and derivatives	250736-84-6	3	527538	403608	463071	1.03789e+06	980422	958790	585398	577337	548666	580077	585744	619114	860164	812044	878242	810658	750287	890397	531959	498622	608627	986806	898513	980075	609887	562074	729621	877529	1.01828e+06	1.06659e+06	695263	856897	813449	721686	623305	686414	935121	727499	940618
pme3511	287.052	243.062	288.059	C10H12N2O8	[M-H]-	Orotidine	Others	Vitamin	314-50-1	3	188410	223893	178609	356723	254131	319058	349830	258947	339174	385366	367066	270331	160489	181105	185365	148961	157535	172652	131151	136361	139039	121551	162691	144847	147955	153862	159658	180067	192016	220359	130841	120846	114278	177688	146420	149257	179397	191836	230354
Lmhp001461	229.15	70.07	228.147	C11H20N2O3	[M+H]+	L-Prolyl-L-Leucine	Amino acids and derivatives	Amino acids and derivatives	52899-07-7	3	153461	103667	151688	185090	237685	176021	192210	252689	172115	172151	210354	168977	344544	453166	393683	455499	463574	402906	520433	512076	530156	500074	394484	411075	168800	232442	180687	247620	300299	335128	243878	218544	236343	221913	162477	186497	190088	234438	232355
MW0110123	453.18	96.96	332.185	C17H24N4O3	[M-H]-	N2-Tryptophyllysine	Amino acids and derivatives	Amino acids and derivatives	51790-14-8	3	13486.3	10055	27449.6	48550.5	23320.6	18226.3	33530.8	24756.3	27499.5	1.39623e+06	1.39597e+06	2.19489e+06	702511	1.07405e+06	794007	658164	587743	607414	783845	667100	746484	822819	917393	805555	5.5299e+06	6.96942e+06	7.24833e+06	8.51837e+06	6.61004e+06	6.54184e+06	4.08299e+06	6.13809e+06	5.37406e+06	4.96531e+06	4.97516e+06	5.42541e+06	2.58346e+06	1.70125e+06	2.15763e+06
mws0576	103.04	59.0139	104.047	C4H8O3	[M-H]-	3-Hydroxybutyric acid	Organic acids	Organic acids	300-85-6	3	231375	191820	241802	255644	226220	231392	217360	198230	205021	267699	250671	321416	178220	183801	214096	230952	232757	159784	144799	179814	149978	144325	140752	110941	248505	235348	230500	236986	216496	306528	241132	257424	231815	253822	260031	261238	224806	244123	219854
MW0110050	391.15	219.03	390.154	C18H22N4O6	[M+H]+	Trp-Ala-Asp	Amino acids and derivatives	Amino acids and derivatives	-	3	1.01248e+07	9.21276e+06	1.0232e+07	9.53757e+06	9.5382e+06	9.79764e+06	1.10782e+07	7.83473e+06	9.51034e+06	9.05138e+06	8.2143e+06	9.0857e+06	6.20345e+06	6.57258e+06	4.63574e+06	7.87448e+06	7.24805e+06	7.5353e+06	5.83379e+06	5.31905e+06	6.38148e+06	6.39707e+06	7.45165e+06	7.62432e+06	4.36709e+06	4.45388e+06	2.85235e+06	4.39166e+06	4.17214e+06	3.8953e+06	3.46115e+06	5.22346e+06	5.22785e+06	4.90175e+06	3.42535e+06	4.86602e+06	6.02967e+06	6.8345e+06	5.85916e+06
mws0260	175.12	116.07	174.112	C6H14N4O2	[M+H]+	L-Arginine	Amino acids and derivatives	Amino acids and derivatives	74-79-3	1	5.91259e+06	5.87514e+06	5.75254e+06	2.65838e+07	2.65598e+07	2.71844e+07	3.73035e+06	5.80786e+06	4.64094e+06	1.21915e+07	1.2234e+07	1.21846e+07	4.22577e+07	4.403e+07	4.49711e+07	1.41039e+08	1.42735e+08	1.3571e+08	1.67455e+08	184637715	1.69586e+08	6.64009e+07	6.57143e+07	6.98824e+07	5.45916e+07	5.69865e+07	5.52332e+07	7.79603e+07	7.3452e+07	7.40896e+07	4.9584e+07	5.31808e+07	5.21208e+07	9.66621e+07	9.22513e+07	8.90571e+07	3.14979e+07	3.84202e+07	4.40586e+07
Zmyn003693	267.067	252.044	268.074	C16H12O4	[M-H]-	6-Hydroxy-2'-methoxyflavone	Flavonoids	Flavones	61546-59-6	3	35588.9	34591.2	35173.9	22977.1	17836.1	22153.2	27989.1	27002.7	25051.6	30171.8	16625.8	20138.5	15970.9	17356.6	16923.4	21173.3	29956.3	27413.6	13875.4	14845.7	17814.6	18173.3	25377.7	28135.5	34178.1	31719.9	32267.8	18887.1	20205.8	22646.2	25411	22516.5	23182.9	22043.5	25905.3	23484.9	23095.2	27295.8	24699.4
Wafn011571	295.23	195.14	296.235	C18H32O3	[M-H]-	alpha-Hydroxylinoleic acid*	Lipids	Free fatty acids	57818-44-7	1	587053	586146	540105	560129	534000	579707	1.26711e+06	1.27549e+06	1.34195e+06	805908	962357	980110	618974	589702	610082	227532	244743	243935	700143	698455	716044	357351	343835	318705	399798	350792	404738	319302	309288	307159	549364	535982	516899	395828	433129	412321	510348	522376	469362
Zmhn002227	385.114	223.06	386.121	C17H22O10	[M-H]-	4-O-Glucosyl-sinapate	Phenolic acids	Phenolic acids	-	3	611450	612686	560544	646205	707462	552703	660700	602058	660188	794316	732248	667341	639414	709947	750593	568876	592011	603762	711641	684546	651250	522952	560721	630448	379200	351815	397152	360585	356633	330448	196070	207636	208295	232489	224150	248088	407158	559429	493019
MW0108101	381.17	219.12	274.2	C12H26N4O3	[M-H]-	Lys-Lys	Amino acids and derivatives	Amino acids and derivatives	13184-13-9	3	2.98902e+06	3.20357e+06	3.22564e+06	3.24193e+06	3.15495e+06	3.45281e+06	2.97428e+06	2.72864e+06	2.70853e+06	2.86662e+06	2.04661e+06	2.68618e+06	1.30081e+06	1.1542e+06	1.24336e+06	1.32951e+06	1.07707e+06	1.26922e+06	898393	1.0291e+06	1.20619e+06	1.30341e+06	1.28193e+06	1.14043e+06	444263	547696	656884	815278	774370	931218	1.26861e+06	852908	1.22344e+06	781470	1.08182e+06	951618	1.23087e+06	1.36472e+06	1.52904e+06
MW0105845	290.15	58.06	289.139	C10H19N5O5	[M+H]+	Asp-Arg	Amino acids and derivatives	Amino acids and derivatives	-	3	153088	157960	155912	1.56627e+06	1.47512e+06	1.49967e+06	293179	302001	270714	528008	548996	528728	398502	420202	459380	1.35565e+06	1.54662e+06	1.38851e+06	405523	327772	372892	390177	421353	416009	463557	486935	500652	1.10989e+06	1.08447e+06	966310	248928	243401	282608	796174	818520	811158	729768	643927	841297
MWSmce025	369.086	207.032	370.09	C16H18O10	[M-H]-	Fraxetin-8-O-glucoside (Fraxin)	Lignans and Coumarins	Coumarins	524-30-1	3	42740.3	113694	55343.1	90506.6	137872	162019	194658	195391	200930	210740	227808	145255	404195	402955	388325	352265	311543	364593	443180	377877	423278	402067	273658	447864	80962.3	89236.9	53642.4	91539.6	108992	47017.8	78861.7	56216.3	61288	59040.4	68291.2	77542	177000	183685	192414
Lmbn005287	311.223	249.225	312.23	C18H32O4	[M-H]-	7S,8S-DiHODE; (9Z,12Z)-(7S,8S)-Dihydroxyoctadeca-9,12-dienoic acid*	Lipids	Free fatty acids	143288-65-7	3	16446.1	18884.7	18211.3	32362.6	45260.5	34787.8	32972.9	29316.4	33376.9	45075.8	57383.1	52816	85439.5	76159.7	90319.2	41463.8	18088.5	21537	19935.5	21180.8	21377.6	24847.9	13713.1	17120.8	26329.3	22658.6	28142.8	18272.2	24629.5	14690.8	18399.6	12759.9	13658.9	18774	15754.5	19882.5	37747.9	30839.8	33646.3
MW0156791	459.26	59.01	460.265	C19H36N6O7	[M-H]-	Ser-Ile-Asn-Lys	Amino acids and derivatives	Amino acids and derivatives	-	3	30931	24871.7	29865.4	9	9	9	43253.6	41734.8	41186.1	9	9	9	66258.1	64473.5	92855.2	74498.3	86226.2	71012.8	55503.3	56468.2	37063.9	44209.2	45203.8	26608.3	731012	720618	838082	565377	563204	608115	151528	178168	189931	345502	448442	376857	863042	722457	856467
MWSmce455	181.051	107.015	182.058	C9H10O4	[M-H]-	Vanillic acid methyl ester	Phenolic acids	Phenolic acids	3943-74-6	3	22417.3	19016.9	20559.9	29645.4	30095.9	26623.3	31263.9	27228.6	30245	44276.1	36126.4	34130.5	38056.4	36635.5	39756.7	27292.5	19912.1	28088.5	30921.8	37930.5	36586.9	32751.9	32333.9	30034.9	155465	147138	146739	114319	121981	131772	66767.7	70204.8	70225	123235	135814	114410	77783.2	89103.2	91847.4
pmb0883	482.324	341.305	481.317	C23H48NO7P	[M+H]+	LysoPE 18:0	Lipids	LPE	69747-55-3	3	36887.6	28523.3	31971.4	31051.2	38326.7	33700.5	30620.8	25570.4	27237.1	29322.8	30605.5	32344.2	36427.3	29291.2	30810.1	37253.1	41447.1	40465	36817.3	35885.6	28655	43048.2	33849.2	35216.3	58601.8	78131.7	74802.5	46630.4	39065.1	41115.9	70256.8	53270.2	62216.1	39443.4	46340.9	37857.2	42316.9	40496	42848.4
pme1109	152.06	135.03	151.049	C5H5N5O	[M+H]+	Guanine	Nucleotides and derivatives	Nucleotides and derivatives	73-40-5	2	2.03357e+06	2.13517e+06	2.19005e+06	2.22568e+06	1.92093e+06	2.51186e+06	1.87431e+06	1.586e+06	1.71918e+06	2.49283e+06	2.26149e+06	2.61963e+06	1.42981e+06	1.52401e+06	1.63493e+06	1.61428e+06	2.10117e+06	1.73013e+06	1.27736e+06	1.30122e+06	1.88873e+06	1.49716e+06	1.62205e+06	1.33781e+06	2.37208e+06	2.48754e+06	2.87612e+06	3.65805e+06	3.7911e+06	3.09457e+06	1.39088e+06	1.86835e+06	1.60332e+06	1.67824e+06	2.05067e+06	2.00784e+06	2.2827e+06	2.13164e+06	2.76068e+06
pmb0374	136.062	119.035	135.054	C5H5N5	[M+H]+	2-Aminopurine	Nucleotides and derivatives	Nucleotides and derivatives	452-06-2	3	2.97859e+06	2.52656e+06	2.52522e+06	6.61855e+06	6.64322e+06	5.19975e+06	7.97645e+06	8.63009e+06	11043719	7.18754e+06	6.76597e+06	6.19258e+06	9.48194e+06	9.78026e+06	1.02749e+07	4.70136e+06	5.81222e+06	4.97902e+06	1.2191e+07	1.07104e+07	9.12959e+06	6.81246e+06	6.85649e+06	7.43813e+06	1.58777e+06	1.36024e+06	1.36609e+06	1.89065e+06	1.73177e+06	1.65242e+06	1.58165e+06	1.95865e+06	1.91496e+06	2.13533e+06	1.43228e+06	1.65626e+06	3.28003e+06	3.76911e+06	4.48209e+06
MW0155807	346.13	283.1	345.117	C13H19N3O8	[M+H]+	Pro-Asp-Asp	Amino acids and derivatives	Amino acids and derivatives	-	3	4.97405e+06	4.64454e+06	5.00133e+06	9.33877e+06	8.86451e+06	8.72254e+06	8.57887e+06	8.51728e+06	8.95548e+06	1.1282e+07	1.16393e+07	1.12914e+07	3.30973e+06	3.70917e+06	3.06822e+06	1.76375e+06	1.59732e+06	1.62485e+06	1.5226e+06	1.543e+06	1.617e+06	2.14897e+06	1.70689e+06	1.90795e+06	2.92179e+06	2.41642e+06	2.55126e+06	3093746	3.34083e+06	2.34549e+06	1.64049e+06	1.84697e+06	1.71583e+06	1.78151e+06	1.97694e+06	1.62807e+06	3.99104e+06	4.73998e+06	5.03905e+06
mws1422	275.091	107.049	274.084	C15H14O5	[M+H]+	Epiafzelechin	Flavonoids	Flavanols	24808-04-6	3	465337	512206	545893	564205	592489	552493	589931	546819	557429	340666	500213	578232	830763	809535	952338	1.25006e+06	1.28316e+06	1.27521e+06	765320	679572	770486	739089	1.08667e+06	917847	953936	845196	876673	896113	805205	908797	1.09523e+06	947431	1.07713e+06	927504	1.07556e+06	1.14607e+06	857281	939895	740660
Hmsn002948	417.14	109.03	418.147	C18H26O11	[M-H]-	2-Hydroxyphenol-1-O-glucosyl(6→1)rhamnoside	Phenolic acids	Phenolic acids	-	3	631641	792375	832670	1.05799e+06	1.04253e+06	1.00318e+06	718837	643936	750505	902120	688957	841989	275525	297191	277308	256065	253222	233120	206502	204238	207635	207790	157936	153068	351853	472030	410127	524474	425397	456839	193629	149145	159555	302524	318490	312452	647875	730959	699236
MWS201436	248.16	84.0813	247.153	C10H21N3O4	[M+H]+	Lys-Thr	Amino acids and derivatives	Amino acids and derivatives	97791-84-9	3	232652	212667	230793	439881	375999	388318	497469	293275	412243	346332	285741	359097	198687	183857	209608	144581	102448	134629	126145	112052	134394	112113	130939	105741	115625	114713	119770	176218	131640	147610	96270.9	92883.1	109600	134139	152084	97061.9	357604	424102	289726
MWSmce700	109.075	94.0521	108.069	C6H8N2	[M+H]+	2-Ethylpyrazine	Alkaloids	Alkaloids	13925-00-3	3	318129	224353	192310	347010	308149	308889	340772	309202	391026	352953	249283	344898	285934	292710	294760	187312	216872	185125	171494	163317	174777	203035	201731	210139	295852	332204	302425	305097	341298	298503	240311	253246	243153	209500	232296	173059	324800	318697	303503
MW0153186	585.29	499.22	584.281	C25H40N6O10	[M+H]+	Lys-Tyr-Thr-Ser-Ser	Amino acids and derivatives	Amino acids and derivatives	-	3	328390	336997	311174	314808	332342	306892	578585	568678	663368	697731	836043	985916	778874	666827	764838	185628	195729	153470	245248	249150	274421	223159	211525	159620	519714	675052	584089	374422	382283	408242	745836	735931	734617	691211	606809	566646	380170	412966	473701
Lmyn004037	601.12	439.092	602.127	C28H26O15	[M-H]-	Eriodictyol-7-O-(6''-O-galloyl)glucoside	Flavonoids	Flavanones	-	3	212542	239882	216438	206647	331966	264998	302566	331005	246677	226837	296797	280969	1.04276e+06	1.00768e+06	1.20567e+06	1.19665e+06	1.18121e+06	1.24725e+06	602464	979335	1.0824e+06	841943	896679	886357	189873	215153	222273	232228	223060	213371	186696	194279	222346	209749	164469	234789	494909	472760	374942
Zblp002839	167.07	123.05	166.063	C9H10O3	[M+H]+	3-(3-Hydroxyphenyl)-propionic acid	Phenolic acids	Phenolic acids	621-54-5	2	1.73854e+07	1.49936e+07	1.96189e+07	2.69906e+07	2.96147e+07	2.56716e+07	2.54024e+07	2.99387e+07	2.85231e+07	3.31011e+07	2.8274e+07	2.60103e+07	7.10363e+06	7.63884e+06	6.90934e+06	6.21793e+06	5.71369e+06	6.24071e+06	5.45433e+06	5.74754e+06	5.46086e+06	4.92688e+06	5.92015e+06	6.70436e+06	4.88222e+06	4.75636e+06	5.54215e+06	3.06341e+06	4.83395e+06	4.87648e+06	2.94661e+06	3.15165e+06	2.66942e+06	3.68776e+06	3.4487e+06	3.69849e+06	1.18037e+07	1.63634e+07	1.42315e+07
mws0147	117.056	59.0139	118.063	C5H10O3	[M-H]-	β-Hydroxyisovaleric acid	Organic acids	Organic acids	625-08-1	3	188199	159338	184397	333951	289239	313345	200244	211915	167737	213768	216925	205708	243451	279034	222319	712102	672936	608246	362350	347833	364311	472764	454438	440353	180208	153192	167420	484015	580935	528758	165978	223602	211317	351106	335369	351802	302297	326349	302644
Lmsn006063	613.12	169.01	614.127	C29H26O15	[M-H]-	1,6-Di-O-galloyl-2-O-Cinnamoyl-β-D-glucose	Phenolic acids	Phenolic acids	94356-17-9	3	141266	129750	157535	111160	88198.5	108401	70279.6	65116.9	71466.9	60267.9	88437.9	67657.2	96133.9	110413	126116	241322	228420	351884	164934	155991	142695	162958	172928	217225	168016	121031	176689	188170	166656	178819	140793	148324	148302	158900	202280	161166	139823	155036	153096
mws1329	463.09	301.04	464.096	C21H20O12	[M-H]-	Quercetin-7-O-glucoside*	Flavonoids	Flavonols	491-50-9	1	1.58191e+06	1.53682e+06	1.78475e+06	2.32709e+06	2.24419e+06	2.25857e+06	2.67687e+06	2.79755e+06	2.19386e+06	2.64206e+06	3.12425e+06	2.40848e+06	4.32993e+06	3.78798e+06	2.83794e+06	2.82181e+06	3.01694e+06	2.27766e+06	3.19774e+06	2.45557e+06	3.18766e+06	3.94799e+06	3.59206e+06	2.44356e+06	3.34432e+06	3.4878e+06	3.59614e+06	3.09598e+06	3.61134e+06	3.78189e+06	3.81095e+06	3.34949e+06	3.55079e+06	1.81569e+06	2.29779e+06	2.24281e+06	3.2634e+06	2.80249e+06	2.53667e+06
pme0008	176.103	113.071	175.096	C6H13N3O3	[M+H]+	L-Citrulline	Amino acids and derivatives	Amino acids and derivatives	372-75-8	3	373503	377070	267162	747367	667817	569627	253426	355079	349140	483451	490262	467869	746820	725302	712697	1.80304e+06	1.87237e+06	1.86097e+06	2.10762e+06	1.92542e+06	2.20493e+06	1.07603e+06	827788	990919	791726	708393	739600	1.08881e+06	1.15261e+06	1.2281e+06	722596	846571	785832	1.4476e+06	1.36683e+06	1.39834e+06	568096	702315	714862
mws5042	223.11	120.09	222.1	C11H14N2O3	[M+H]+	L-Glycyl-L-phenylalanine*	Amino acids and derivatives	Amino acids and derivatives	721-66-4	3	394939	331837	378919	606940	577047	557476	516163	530446	592025	655271	684966	566645	1.09569e+06	1.01867e+06	1.06601e+06	871897	863729	1.07713e+06	833606	700702	882145	912786	733652	812659	369814	408520	377902	719238	640192	645199	396447	428222	370065	439610	481947	523587	486005	669471	631172
Zmjp000182	189.134	70.0652	188.127	C7H16N4O2	[M+H]+	N-Monomethyl-L-arginine	Amino acids and derivatives	Amino acids and derivatives	17035-90-4	3	548457	544778	568073	1.87592e+06	1.91709e+06	1.74744e+06	584309	517391	458129	929820	1.06154e+06	994613	2.46312e+06	2.56414e+06	3.24463e+06	4.87273e+06	5.45114e+06	5.34803e+06	1.22474e+07	1.30945e+07	1.35482e+07	3.81964e+06	3.9235e+06	3.98309e+06	3.17388e+06	3.16459e+06	3.01269e+06	4.93595e+06	4.28537e+06	5.01592e+06	3.53235e+06	3.54374e+06	4.03451e+06	4.4959e+06	4.41186e+06	4.53535e+06	1.74592e+06	2.08629e+06	1.9734e+06
MWS3105	94.0651	51.0259	93.0578	C6H7N	[M+H]+	Aniline	Alkaloids	Alkaloids	62-53-3	3	49385.1	22847.3	31598.7	40263.3	33375.8	65893.4	39699.2	38504.4	12986	49004.4	52748.7	44689.4	37188.2	18106.5	41758.6	47418.9	47257.6	46531.1	33575.7	18800.2	17797.6	41804.9	13626.8	37892.3	48618.9	46002.8	38795	57634.4	52792.4	54943.9	22773.9	22197.9	43217.8	27596.5	17590.9	52594.3	69114.5	62202.1	70405.8
pmb0864	426.262	285.242	425.254	C19H40NO7P	[M+H]+	LysoPE 14:0	Lipids	LPE	-	3	30021.6	30764.6	33752.9	33940.1	38670.3	37599.9	24131.3	25850.3	21348.4	29324.1	15395.1	27944.2	15988.2	23131.1	22342.1	36931.7	18968.4	26708.1	26887.7	26326.8	14670.4	25439.2	33409.6	26825.4	70232.2	73408.6	82321.2	51702.9	39830.9	35385	58170.2	51083.7	45352.3	49144.9	55413.5	50887	33624.1	32252.8	41158.9
pme3732	244.093	112.05	243.085	C9H13N3O5	[M+H]+	Cytidine	Nucleotides and derivatives	Nucleotides and derivatives	65-46-3	3	157802	239958	230585	455184	415758	473189	370410	392960	380275	259349	359500	334702	581859	597958	771542	388785	436442	412939	628366	751849	842326	464521	429385	329819	164322	140708	186794	216725	216037	203787	210737	184875	140126	203679	169331	155874	347630	258128	272600
Lmyn007883	287.223	287.223	288.23	C16H32O4	[M-H]-	9,16-Dihydroxypalmitic acid	Lipids	Free fatty acids	38076-49-2	3	1.17296e+06	1.09636e+06	1.09908e+06	535593	314855	467750	523174	568951	678075	1.02392e+06	931002	961465	477181	499260	560090	739401	745557	793966	467730	450186	442740	678147	703314	681023	474726	532306	509796	941661	898103	856858	529751	511752	467117	511356	412303	436962	690836	643660	700915
mws1060	267.074	135.031	268.081	C10H12N4O5	[M-H]-	9-(Arabinosyl)hypoxanthine	Nucleotides and derivatives	Nucleotides and derivatives	7013-16-3	3	432449	340640	436607	414848	407000	497940	953988	15251.2	617644	386412	469033	478917	9	9	9	528015	425656	413590	1.52172e+06	1.32608e+06	1.7268e+06	1.40992e+06	1.32367e+06	1.14559e+06	1.18896e+06	1.16835e+06	1.29814e+06	362565	381537	549394	610524	774270	746287	821511	1.04882e+06	1.03791e+06	515848	565328	471887
mws1297	269.103	101.023	270.11	C13H18O6	[M-H]-	Benzyl glucoside	Phenolic acids	Phenolic acids	4304-12-5	3	85954.9	92997.2	77706.1	66696.1	79957.7	98078.6	45998.2	64126.7	47485.2	68473.1	77380	79373.1	14933.2	11912	14366.3	18112.1	21482	24059.6	12201	11771.1	13471.1	13707.2	18640.5	14231.5	51237.8	45130.3	56215.7	95971.8	70324.6	80923.8	62701.7	48955	56392.7	62807.5	65924.5	94516	76662.1	66313.7	74846.4
mws0983	326.305	62.0601	325.298	C20H39NO2	[M+H]+	N-Oleoylethanolamine	Alkaloids	Alkaloids	111-58-0	3	7500.57	6712.32	7309.82	21080.8	22363.4	19703.7	20170	16095.3	20322.8	17994.8	19298.1	19350.2	32359.7	31505.7	32763.5	13699.7	16254.9	16602.2	31724.7	33251.5	37402.9	15060.6	12203	15230.1	7380.95	6848.47	5578.23	13898.7	14510	14397.9	6658.01	8046.39	6362.36	11565.7	9300.57	9842.3	12152	11243.5	11730.8
MWS201424	246.145	86.0967	245.138	C10H19N3O4	[M+H]+	Ile-Asn	Amino acids and derivatives	Amino acids and derivatives	59652-59-4	3	40064.1	44119	57505.3	46773.1	39698.6	71064.3	56189.9	35169.2	40268.3	47072.1	36481.3	45346.9	39458.2	49496.5	53153	143212	128147	116633	81952.3	89028.6	104582	89112.9	91385.2	94397.2	24439.7	37796.3	46876.9	55966.1	54452.9	63118.4	72876.6	37433	52573.4	40443.3	82634.6	68538.3	53831.3	62064.6	56558.4
MWSmce221	193.046	91.0528	192.042	C10H8O4	[M+H]+	5,7-Dihydroxy-4-methylcoumarin	Lignans and Coumarins	Coumarins	2107-76-8	3	733346	928871	934404	1.22856e+06	1.13034e+06	829144	1.52914e+06	1.02308e+06	1.31164e+06	1.40591e+06	1.04731e+06	957087	2.93074e+06	2.96716e+06	2.63692e+06	2.52702e+06	2.34078e+06	2.15499e+06	1.86072e+06	1.8607e+06	2.18611e+06	1.96698e+06	2.28221e+06	2.18941e+06	954002	806459	613249	901024	1.08278e+06	885803	798211	877427	690234	654329	805380	692410	1.25823e+06	1.61996e+06	1.54142e+06
MW0158717	481.16	319.07	480.153	C25H24N2O8	[M+H]+	TyrMe-Tyr-OH	Amino acids and derivatives	Amino acids and derivatives	-	3	3.66563e+06	3.62391e+06	3.34825e+06	5.89499e+06	5.79002e+06	6.2223e+06	7.45093e+06	6.57997e+06	8.26578e+06	7.66751e+06	6.60084e+06	6.7381e+06	6.8719e+06	8.2494e+06	7.53001e+06	3.36559e+06	3.18672e+06	3.54723e+06	2.3212e+06	2.27652e+06	2.22561e+06	3.68043e+06	3.00801e+06	3.80003e+06	1.42066e+06	1.86431e+06	1.64757e+06	2.24807e+06	2.36259e+06	2.26344e+06	1.57999e+06	1.9259e+06	1.4603e+06	1.57354e+06	1.2855e+06	838621	3.37811e+06	4.26335e+06	3.98202e+06
mws2368	137.061	119.05	138.068	C8H10O2	[M-H]-	Tyrosol; 4-Hydroxyphenylethanol	Phenolic acids	Phenolic acids	501-94-0	3	168801	147288	123461	182964	163915	184765	149146	107306	95011.6	172440	135095	142501	49168.6	38943.6	43967.8	41051.4	37024.2	59720.8	62899.6	63948.6	68590.3	45069.4	39773	37277.7	35497.3	42007.3	42617.6	28235.6	47036.7	41390.4	40461.8	38399.8	32181.7	57066.8	58524.1	46508.1	61329	72204.6	69293.6
Lmhp008801	476.28	335.26	475.27	C23H42NO7P	[M+H]+	LysoPE 18:3	Lipids	LPE	-	1	7.89455e+06	8.16694e+06	9.76765e+06	1.21321e+07	7.61067e+06	1.47756e+07	2.67221e+07	2.06714e+07	2.51995e+07	2.73274e+07	2.57453e+07	2.43276e+07	5.41093e+06	4.97003e+06	6.59973e+06	3.69709e+06	2.73029e+06	2.76532e+06	8.65344e+06	8.35913e+06	8.00979e+06	3.76362e+06	3.44185e+06	3.86729e+06	1.25072e+07	1.36236e+07	1.26204e+07	7.4501e+06	8.4234e+06	9.17055e+06	7.9647e+06	7.50965e+06	6.45433e+06	6.75781e+06	6.03821e+06	7.08079e+06	1.72488e+07	1.73725e+07	1.48067e+07
pme1210	150.06	61.01	149.051	C5H11NO2S	[M+H]+	L-Methionine	Amino acids and derivatives	Amino acids and derivatives	63-68-3	1	879320	663097	703404	3.74764e+06	3.55804e+06	3.8085e+06	531324	541837	578139	1.12553e+06	1.20753e+06	1.25184e+06	1.53093e+06	1.67895e+06	1.63702e+06	4.84814e+06	6.21486e+06	5.86229e+06	1.85807e+06	2.13932e+06	1.86779e+06	3.74688e+06	4.13377e+06	3.75795e+06	1.05645e+06	991079	1.13547e+06	4.73012e+06	3.92447e+06	4.83472e+06	1.68593e+06	2.00325e+06	1.90894e+06	2.89911e+06	2.5996e+06	2.47639e+06	2.2119e+06	1.93342e+06	2.67825e+06
pme2122	112.087	95.0604	111.08	C5H9N3	[M+H]+	Histamine	Alkaloids	Alkaloids	51-45-6	3	141845	163062	202648	245902	235232	232895	221277	190449	196324	257034	209902	282919	265535	317020	357175	356272	314842	273955	407131	369878	402382	253830	271447	288240	161996	166548	214964	379877	413553	380735	181830	175911	223923	225837	235988	234181	162095	230195	239409
MW0151013	512.27	153.02	511.275	C22H37N7O7	[M+H]+	His-Lys-Ile-Asp	Amino acids and derivatives	Amino acids and derivatives	-	3	184549	170873	235673	702391	730023	725098	512468	664700	689857	1.21098e+06	1.29305e+06	1.38744e+06	1.14738e+06	1.40212e+06	1.13552e+06	255888	252377	248568	475019	506539	431296	352521	391817	359526	2.06289e+06	2.14501e+06	2.04388e+06	2.14352e+06	2.19157e+06	2.29235e+06	451214	478919	299963	732262	839071	695161	756489	956343	1.01478e+06
MW0148058	416.17	191.07	415.157	C21H25N3O4S1	[M+H]+	Cys-Phe-Phe	Amino acids and derivatives	Amino acids and derivatives	-	3	1.04358e+07	1.01975e+07	9.57194e+06	6.87426e+06	8.00178e+06	6.78039e+06	5.85897e+06	7.70927e+06	6.31491e+06	9.92767e+06	1.01402e+07	8.29188e+06	3.19966e+06	3.35929e+06	3.21603e+06	3.1249e+06	2.84334e+06	3.19861e+06	5.91904e+06	5.71104e+06	4.51658e+06	5.93591e+06	5.91043e+06	5.67063e+06	4.61036e+06	4.47721e+06	4.6853e+06	4.08519e+06	3.84456e+06	3.66611e+06	2.01456e+06	2.31781e+06	2.11106e+06	3.6e+06	3.46272e+06	3.42677e+06	3.84327e+06	4.45283e+06	4.13946e+06
Lmhp009497	502.29	361.27	501.286	C25H44NO7P	[M+H]+	LysoPE 20:4	Lipids	LPE	-	3	26762.7	35410.3	41092.9	17094.7	23911.9	17847.5	35740.1	26826.3	29154.9	59438.7	41297.7	29871.2	50495.6	43371.1	49785	9703.67	7914.54	7673.51	19274.1	10859.7	13700.1	30415.8	16616.8	26093.6	43068.1	37130.9	48825.8	17336.6	9723.6	16774.3	13893.8	14358.6	9290.11	23183.7	32410.5	24995.4	32334.4	26472.7	27242.9
mws0704	140.012	78.9591	141.019	C2H8NO4P	[M-H]-	O-Phosphorylethanolamine	Alkaloids	Alkaloids	1071-23-4	3	8212.07	14323.4	11079.4	49495.7	41691.8	38517.2	11896.6	16448.2	12139.8	42544.4	40713.5	37469.1	16105.5	18887.9	17834.9	41110.4	35819.7	34108.5	10349.9	14581.5	11970.6	16155.2	17597.2	11690.5	26964.1	18100.6	14692.7	132836	122919	111637	12368.4	10714.1	17282.3	76178.6	53834.9	55147.3	59649.9	64289.2	59322.9
mws0289	480.308	339.289	479.301	C23H46NO7P	[M+H]+	LysoPE 18:1	Lipids	LPE	89576-29-4	1	2.95164e+06	3.53832e+06	2.51237e+06	4.13666e+06	5.38537e+06	4.74521e+06	9.99416e+06	9.60981e+06	8.75834e+06	7.71053e+06	8.67203e+06	1.05402e+07	4.49586e+06	3.16902e+06	4.19998e+06	1.80581e+06	2.41907e+06	2.21589e+06	4.1906e+06	6.74116e+06	5.86135e+06	2.40868e+06	1.94817e+06	2.22151e+06	4.12591e+06	4.28388e+06	3.48192e+06	2.47256e+06	2.81699e+06	1.82847e+06	4.06172e+06	2.90829e+06	1.46327e+06	2.023e+06	1.88687e+06	1.73697e+06	4.2851e+06	4.55415e+06	4.56114e+06
MW0155448	433.14	343.06	434.148	C24H22N2O6	[M-H]-	Phe-HoPhe-OH	Amino acids and derivatives	Amino acids and derivatives	-	3	130917	149217	97913.4	35805.8	95552.5	51931.8	64248.9	36242.4	231284	99877.7	65746.4	59451.9	1.06717e+06	759338	975397	650811	610430	761382	540747	562073	489152	544023	640107	669554	163319	383902	202294	310205	492492	167112	169863	382798	708588	230034	220535	364853	359347	291316	307967
mws1045	625.141	463.087	626.148	C27H30O17	[M-H]-	Myricetin-3-O-rutinoside	Flavonoids	Flavonols	-	3	214833	260295	213005	343647	366534	165338	345491	267988	304665	250046	342307	225600	176403	191847	150156	132182	124642	144919	106348	136592	115962	169504	135722	214218	216694	230121	155845	217818	220722	260316	131558	110568	116758	116349	111534	110679	178275	202672	193089
pme3968	166.072	149.046	165.065	C6H7N5O	[M+H]+	7-Methylguanine	Nucleotides and derivatives	Nucleotides and derivatives	578-76-7	3	81256.7	79983.9	73099.5	52696.7	100078	80986.3	76269.9	77983.5	78636.6	100261	117605	98044.2	236814	243513	354916	171458	184120	126777	153015	196642	162351	176010	207374	157865	499687	418500	446581	523750	486936	423587	283359	338161	273557	327625	368159	354712	242144	274790	333629
Lmsn001014	331.067	169.014	332.074	C13H16O10	[M-H]-	1-O-Galloyl-β-D-glucose*	Phenolic acids	Phenolic acids	58511-73-2	1	2.77607e+06	3.40353e+06	3.25984e+06	3.43281e+06	3.69432e+06	3.52238e+06	4.03381e+06	3.37872e+06	4.30029e+06	3.91465e+06	3.98471e+06	3.97979e+06	5.0218e+06	6.73281e+06	5.55636e+06	4.20585e+06	4.86996e+06	4.03527e+06	4.14167e+06	4.55988e+06	4.53544e+06	5.11808e+06	4.97543e+06	4.56884e+06	1.66325e+06	1.73855e+06	1.75128e+06	2.1081e+06	1.76829e+06	1.98419e+06	909304	2.18606e+06	2.12869e+06	1.64434e+06	1.84186e+06	1.57517e+06	2.50642e+06	2.64077e+06	2.77695e+06
MW0145546	577.36	281.25	578.354	C27H46N8O6	[M-H]-	Arg-Tyr-Leu-Lys	Amino acids and derivatives	Amino acids and derivatives	-	3	640644	723525	685299	546046	527218	460429	887151	866542	1.06475e+06	669324	566881	967137	1.07538e+06	789624	1.20773e+06	332084	274067	212636	806733	975963	924567	575787	753040	526284	456378	407649	412801	203628	239577	324426	644936	730509	586797	294657	275949	267733	333850	262731	326303
MWSslk138	169.015	151.004	170.022	C7H6O5	[M-H]-	2,3,4-Trihydroxybenzoic acid	Phenolic acids	Phenolic acids	610-02-6	3	32427	45476.2	19729.4	34435.9	24217.1	39493.5	108240	110106	79927	60017.7	54575.3	54679.3	80169.7	96610.1	98248	38294.9	55541.7	57044.4	52507.6	53668.5	57633.5	53581.4	54764.4	50327.2	26720	34200.3	16197.5	24333.8	12664.2	31460.4	13713	19145.4	8999.7	19840.4	20884.5	15154.1	44150.9	52255.6	38030.4
mws0629	281.113	166.086	280.106	C13H16N2O5	[M+H]+	L-Aspartyl-L-Phenylalanine	Amino acids and derivatives	Amino acids and derivatives	13433-09-5	3	303063	261312	251816	324747	366788	411657	400152	350733	322227	239270	249173	221137	419095	382172	430490	463418	394343	532550	573754	526931	648240	342154	379055	358516	350972	363580	346443	712974	556158	525749	554955	605836	672127	592755	560513	552817	270756	345452	388694
Wmyn000217	331.1	169.01	332.111	C14H20O9	[M-H]-	2,6-dimethoxy-hydroquinone-4-O-β-D-glucopyranoside	Phenolic acids	Phenolic acids	-	1	715076	690209	676030	1.33803e+06	1.09083e+06	1.41056e+06	1.26322e+06	1.32599e+06	1.24711e+06	1.01386e+06	1.03356e+06	917332	808272	765699	887599	672460	661069	737183	426056	603377	501047	599381	592650	472873	875630	837633	667237	775586	904928	1.01028e+06	669319	657887	734574	631494	802827	778350	729090	682119	745449
pmb2922	565.05	323.03	566.055	C15H24N2O17P2	[M-H]-	Uridine 5'-diphospho-D-glucose	Nucleotides and derivatives	Nucleotides and derivatives	133-89-1	1	8.86044e+06	9.46581e+06	1.03378e+07	1.14139e+07	1.00064e+07	9.88656e+06	7.73383e+06	7.6008e+06	7.25245e+06	9.07652e+06	7.83738e+06	8.46671e+06	5.67669e+06	5.36327e+06	5.88349e+06	5.81422e+06	6.12362e+06	5.38054e+06	7.80902e+06	7.41834e+06	7.94305e+06	8.24006e+06	6.48756e+06	7.52375e+06	1.22368e+07	1.28763e+07	1.04511e+07	1.17705e+07	1.28584e+07	1.3225e+07	1.34415e+07	1.33046e+07	1.31565e+07	1.38481e+07	11875884	1.33493e+07	7.72777e+06	1.03951e+07	1.09165e+07
pmb2654	460.146	117.9	461.153	C19H27NO12	[M-H]-	Anthranilate-1-O-Sophoroside	Phenolic acids	Phenolic acids	-	3	40571.8	79872.9	63234	264330	184790	264054	53759.8	45937.4	45221.9	85839.2	67855.5	68819.9	102883	95275.1	89659.1	217171	132146	160563	236865	219325	227883	185802	197352	155712	79787.1	102791	62992.4	301291	223657	309628	181702	295561	185029	237049	254622	244288	193746	175908	166649
Lmln001951	595.135	300.028	596.138	C26H28O16	[M-H]-	Quercetin-3-O-(6''-O-arabinosyl)glucoside	Flavonoids	Flavonols	-	3	156721	138970	140248	116252	106219	120150	119166	124080	117102	124867	192968	138787	98324.8	84628.1	106755	54154.5	60779.4	70818.6	80117.6	87774.4	63610.4	99380.6	136158	79747	19870.9	22054.9	19695	40494.1	24804	23935.4	19656.4	35032.4	17249	12302.7	16563.4	19590	62296.3	75462.3	66481.1
MWSmce584	138.091	77.0386	137.084	C8H11NO	[M+H]+	L-Tyramine	Alkaloids	Alkaloids	51-67-2	3	128324	162664	168123	162832	199291	182492	189047	168822	191078	151136	174516	167322	44336.8	54023.8	74101.3	47739.3	133344	78309.3	73717	93790.8	87723.8	67975	103735	74033.4	141435	132335	173196	550941	472157	469321	175975	220985	200201	216806	218712	205598	130883	164761	161164
pmb3012	461.11	299.06	462.116	C22H22O11	[M-H]-	Chrysoeriol-7-O-glucoside	Flavonoids	Flavones	19993-32-9	3	551971	648956	672407	445164	479582	501111	537491	429485	560518	429932	409189	407046	141918	167529	147537	183685	222227	193019	156484	218396	189573	263300	231669	231801	460864	475028	486039	631851	720827	649522	864597	769262	573475	557097	637146	545053	286774	404496	451243
mws0628	121.029	92.0268	122.037	C7H6O2	[M-H]-	4-Hydroxybenzaldehyde	Phenolic acids	Phenolic acids	123-08-0	3	291708	241602	270490	185172	179383	161187	201710	206317	166237	170918	186236	151733	138643	141818	99955.6	210757	214992	208497	177957	176912	197702	270678	182328	177464	197846	227832	215845	231648	211213	212821	180864	178268	157619	210338	205095	209630	175684	190775	147858
HJAP148	581.148	287.059	580.143	C26H28O15	[M+H]+	Kaempferol-3-O-sambubioside	Flavonoids	Flavonols	27661-51-4	3	214815	327335	279024	174112	347178	303864	229549	408514	310784	301502	167966	272131	717630	691407	745307	632414	539741	576668	452120	493789	485088	809072	719430	575685	604856	682405	720785	792636	802768	797081	645574	538800	620635	579725	582981	445788	542454	621857	530496
Lmmn003323	271.23	225.22	272.235	C16H32O3	[M-H]-	2-Hydroxyhexadecanoic acid	Organic acids	Organic acids	764-67-0	1	313082	304868	299563	222910	198646	250637	319513	306990	310419	311129	335749	303011	260479	310221	321734	270092	255929	223372	284547	230241	219938	238707	270521	216551	492393	521048	511028	237771	273086	263207	165056	239646	252876	289364	346586	346496	320214	427563	348114
pmn001420	341.088	179.036	342.095	C15H18O9	[M-H]-	1-O-Caffeoyl-β-D-glucose*	Phenolic acids	Phenolic acids	14364-08-0	3	478342	1.19087e+06	1.10598e+06	899841	1.08496e+06	778372	708404	695294	502967	1.06843e+06	433110	713300	599242	583753	611309	647631	503939	580488	802888	772289	830840	955372	717064	745828	1.71949e+06	1.69135e+06	1.7202e+06	2.47956e+06	2.63086e+06	2.61982e+06	1.90908e+06	2.03245e+06	1.86881e+06	1.85999e+06	1.75236e+06	1.78282e+06	848892	996874	975771
Lmhp008337	426.262	285.242	425.254	C19H40NO7P	[M+H]+	LysoPE 14:0(2n isomer)	Lipids	LPE	-	3	27805.8	36659.6	33279.9	47553.3	39272.4	38083.2	30748.7	27952.1	18686.2	37211.2	28256.2	32938.1	24077.4	26614.5	31177.7	28144.9	22035.6	25971.7	20463.4	19903	17762.6	22119.3	30814.4	24466.5	75367.9	80592.4	80658.9	40475	52248.8	46900.7	75683.8	53948	52083.2	50002.1	55027.4	62967.2	41126.6	36310.3	36875.4
MWSslk171	407.134	227.073	408.142	C20H24O9	[M-H]-	Nodakenin	Lignans and Coumarins	Coumarins	495-31-8	3	70434	38351.7	63285.2	69978.4	83152.4	76147.8	77578.1	54738.1	31856.4	38101	52678.6	53772.6	43085.6	97061.6	74467.7	58973.8	51501.1	74272.6	56669.5	61746.1	82009.9	84938.9	100063	61276.5	47722.7	26006.5	22473	35655.1	26391.2	23630.5	30613.9	16970.4	40693	30964.2	38596.9	27339.5	51909.6	56811	51202.5
pme1173	137.046	110.035	136.038	C5H4N4O	[M+H]+	Allopurinol	Nucleotides and derivatives	Nucleotides and derivatives	315-30-0	3	1.25497e+06	1.18703e+06	1.05642e+06	909743	749124	966135	2.07828e+06	1.53842e+06	1.99442e+06	873259	837849	1.01828e+06	1.38879e+06	1.48296e+06	1.95069e+06	780370	768305	742345	2.13703e+06	2.45331e+06	2.29725e+06	2.06385e+06	2.33745e+06	2.21537e+06	4.02788e+06	4.35376e+06	4.23828e+06	1.61858e+06	1.56538e+06	1.80557e+06	3.72079e+06	2.71966e+06	3.83297e+06	3.31768e+06	3.46487e+06	3.71584e+06	1.47568e+06	1.24223e+06	1.48878e+06
Hmln000659	331.07	169.01	332.074	C13H16O10	[M-H]-	3-O-Galloyl-D-glucose*	Phenolic acids	Phenolic acids	-	1	3.57253e+06	3.33056e+06	3.25115e+06	3.73371e+06	3.69004e+06	1.649e+06	3.19207e+06	3.99891e+06	4.31804e+06	3.96626e+06	3.48804e+06	4.11644e+06	4.77012e+06	6.86582e+06	5.40696e+06	4.02641e+06	4316929	3.9788e+06	4.41761e+06	4.30956e+06	4.38276e+06	4.61677e+06	4.49025e+06	4.49249e+06	706700	811016	1.72167e+06	1.92839e+06	1.82329e+06	1.95311e+06	1.75746e+06	1.25416e+06	2.08401e+06	1.77589e+06	1.81006e+06	1.65937e+06	2.34103e+06	2.74481e+06	2.56779e+06
MWSHY0098	307.08	139.04	306.074	C15H14O7	[M+H]+	Epigallocatechin*	Flavonoids	Flavanols	970-74-1	1	1.17916e+06	1.13888e+06	1.02533e+06	713404	877126	674767	961345	855887	734065	1.10337e+06	1.00047e+06	966935	1.51603e+06	1.37522e+06	1.59615e+06	1.04943e+06	967879	899467	702384	633064	608327	816176	695558	748264	545813	754943	741249	817588	932558	1.07217e+06	459242	618035	577001	423961	388971	296641	666650	616549	825143
Zmdn004233	541.135	313.058	542.142	C27H26O12	[M-H]-	Resveratrol-4'-O-β-D-(6''-O-galloyl)-glucopyranoside	Others	Stilbene	64898-03-9	3	177983	202311	199274	224256	218421	276993	232892	166998	229434	353054	298292	325599	673818	596064	708140	576861	610242	747613	703437	664924	800806	680493	637135	661163	409651	456736	391705	568842	320586	510411	462307	554753	444260	476527	539547	440302	314954	414038	446212
MW0152957	413.21	203.05	412.207	C17H28N6O6	[M+H]+	Lys-Glu-His	Amino acids and derivatives	Amino acids and derivatives	-	3	6.09734e+06	6.47277e+06	6.67577e+06	1.032e+07	1.21631e+07	1.15184e+07	1.32024e+07	1.05416e+07	1.27441e+07	1.34507e+07	1.27703e+07	1.26823e+07	169566	369234	269097	160941	149786	134654	90043.7	164358	171696	274026	130987	216806	115968	123375	67886.9	159131	62049.8	151843	72245.9	127060	89789.8	238238	222917	188112	2.561e+06	3.86391e+06	3.64507e+06
Lmqn000213	665.215	341.109	666.222	C24H42O21	[M-H]-	Stachyose	Others	Saccharides	470-55-3	3	23657.6	30258.3	33496	92307.4	97427.2	112259	27814	21326.2	22852.3	76132.1	83838.9	86250.2	43496.1	23067.7	29101.7	67729.5	48105.1	52174.3	28393.5	19660.2	20807.7	46661.3	37848.8	41444.4	42737.3	39557.6	39660.5	249502	305743	268354	71826.2	57911.3	86873.5	180172	171821	203399	80831.7	70376	78174.2
pmb0296	357.3	265.25	356.293	C21H40O4	[M+H]+	1-Oleoyl-Sn-Glycerol	Lipids	Glycerol ester	129784-87-8	1	504784	489035	428152	807541	861698	795048	1.04197e+06	1.18702e+06	1.28194e+06	995780	758474	879993	900217	818665	1.15116e+06	434572	393225	369539	679985	1.30324e+06	784500	484030	500761	592939	480630	476556	450879	155996	226866	182515	336713	371821	351028	314583	287357	251131	508163	568582	727895
mws0458	151.04	136.017	152.047	C8H8O3	[M-H]-	Vanillin; 4-Hydroxy-3-Methoxybenzaldehyde*	Phenolic acids	Phenolic acids	121-33-5	3	392046	353400	322707	204504	255974	242654	277460	189244	226415	229632	234516	225780	423295	363368	393006	224024	230115	284134	718555	658066	821776	306639	256303	254827	337191	223304	326836	302809	350789	378624	377681	332034	288826	342801	383371	381512	261258	331412	264291
Zmxn110201	331.1	108.02	332.111	C14H20O9	[M-H]-	2,6-Dimethoxy-4-hydroxyphenol-1-O-ß-D-glucopyranoside	Others	Others	-	3	1.12332e+07	1.15474e+07	9.03614e+06	8.80755e+06	9.42787e+06	8.51763e+06	1.00663e+07	1.00903e+07	1.08514e+07	1.06246e+07	9.92268e+06	2.98288e+06	4.32221e+06	1.37459e+06	4.30132e+06	5.57606e+06	5.856e+06	4.88604e+06	4.52548e+06	5.46504e+06	4.60479e+06	3.9014e+06	5.5166e+06	4.47318e+06	3.61069e+06	4.77388e+06	5.19523e+06	3.93199e+06	4.76649e+06	4.78914e+06	3.89864e+06	3.98463e+06	3.05494e+06	3.73524e+06	4.19889e+06	4.76784e+06	5.45204e+06	7.1925e+06	6.82692e+06
Lmln001195	297.098	135.065	298.105	C14H18O7	[M-H]-	Picein (4-Acetylphenyl-glucoside)	Phenolic acids	Phenolic acids	530-14-3	3	489209	483048	562087	550286	549498	522515	595781	711128	841761	653298	582079	596336	659291	646622	726913	282003	408088	382243	415945	371863	415553	453613	517557	466990	360522	448280	366953	398551	314732	314745	221266	303879	391664	261050	319998	273701	562984	448961	556568
MWS201465	295.129	120.082	294.122	C14H18N2O5	[M+H]+	Glu-Phe	Amino acids and derivatives	Amino acids and derivatives	20556-22-3	3	68535.9	87702.4	72377.2	158905	196377	207589	115151	101016	104629	132674	139950	154205	258966	221144	261280	617367	596636	639028	384849	414183	403600	430164	406569	438859	136563	151089	152218	268210	263971	291246	162936	174779	157866	239648	231139	207295	168473	247046	178788
pmp001287	120.08	103.05	119.073	C8H9N	[M+H]+	N-Benzylmethylene isomethylamine	Alkaloids	Alkaloids	-	1	76204.3	64796.1	49640.2	1.25298e+06	1.13278e+06	1.2083e+06	79382.5	68155.6	68191.6	275422	263206	261451	393161	367468	363846	2.62068e+06	2.97695e+06	3.19597e+06	578930	577599	599862	766672	795941	848785	171396	183019	211302	1.71172e+06	1.89509e+06	1.93636e+06	166496	192829	184024	676558	588894	688704	1.00444e+06	883764	860429
Lmbp003208	385.12	223.06	384.106	C17H20O10	[M+H]+	Fraxidin-8-O-glucoside	Lignans and Coumarins	Coumarins	-	3	2338916	2.31105e+06	2.36865e+06	4.07333e+06	2.82297e+06	3.33813e+06	3.22322e+06	3.60877e+06	3.39984e+06	3.00681e+06	3.60973e+06	3.77117e+06	2.39974e+06	1.65138e+06	2.56892e+06	1.69585e+06	1.84608e+06	2.03597e+06	1.04099e+06	1.15282e+06	974670	1.46329e+06	1.34609e+06	1.447e+06	647736	890055	828236	2.53806e+06	2.15103e+06	1.14877e+06	1.379e+06	418042	1.18152e+06	707181	930368	669123	2.20495e+06	2.04652e+06	2.0092e+06
Hmtn000828	169.05	139.039	170.058	C8H10O4	[M-H]-	4,6-Dimethoxy-5-methyl-2H-Pyran-2-one	Others	Ketone compounds	-	3	122501	128680	119987	104696	107283	111793	84741.9	110456	111814	124081	116540	116190	38134.8	38899.8	36853.8	25816.6	24969.2	21095.5	33105.1	24197.4	36563.4	21683.8	23248.1	17809.4	31280.3	31731.7	41189.8	35941.6	24128	28105.3	22895.7	13540.5	20795.4	16638	17977.1	16853.9	75092.1	65962.9	70751.9
pme1373	306.05	110.036	307.057	C9H14N3O7P	[M-H]-	2'-Deoxycytidine-5'-monophosphate	Nucleotides and derivatives	Nucleotides and derivatives	1032-65-1	3	108101	133437	136633	185358	195604	204000	102268	108850	104507	118808	116117	131574	85527.2	102109	72731.9	198820	211851	202799	146578	113046	137823	218200	187543	177293	102825	125784	112979	290287	227000	230388	137156	174270	180507	216563	178565	194522	93402.7	96094.9	106739
pmn001690	327.145	165.093	328.152	C16H24O7	[M-H]-	3-Hydroxy-4-isopropylbenzylalcohol-3-O-glucoside	Phenolic acids	Phenolic acids	-	3	96854	109270	116364	97864.9	42167.1	96895	93736.5	103177	90313.6	102562	86936	81502.1	84660.8	78020.8	72465.8	81308.9	87834.7	92068.8	93483.7	97880.4	90347.7	76298.3	69802	93345.8	50785.9	39646.4	48714.8	52616.5	50565.3	64211.9	50879.4	54091.5	61879.9	57264.3	47516.3	58392.6	70903.4	82557.6	71884.2
pma0134	121.049	93.0575	120.042	C4H8O4	[M+H]+	D-Threose	Others	Saccharides	95-43-2	3	385118	468410	378057	1.38651e+06	1.30581e+06	1.16146e+06	1.09217e+06	1.34788e+06	1.2007e+06	1.97804e+06	2.62711e+06	2.42557e+06	347134	385598	387755	2.01206e+06	1.91706e+06	1.8741e+06	682991	495700	818312	776698	709326	1.84532e+06	540839	384172	520873	2.48296e+06	2.53264e+06	2.42038e+06	355849	293262	321156	8.10319e+06	6.58252e+06	5.42998e+06	881694	1.2027e+06	964033
pme3083	164.035	120.045	165.043	C8H7NO3	[M-H]-	2-(Formylamino)benzoic acid	Phenolic acids	Phenolic acids	3342-77-6	3	29794.9	55728	28664.7	61855.4	40611.2	19389.6	71891.3	45230.7	31149.3	18455.4	33152.8	40969.2	20411.7	42206.8	35631.8	18086.1	22217.5	28403.2	35315.9	40640.6	41267.6	22081.3	21259.7	17631.2	28659.9	39013.2	30665.2	35438.1	30840.9	34900.1	21951.9	18344.4	16576.5	29971.8	17267.2	16387.6	68187.2	61951.2	73073.4
pme2801	167.056	150.03	166.049	C6H6N4O2	[M+H]+	7-Methylxanthine	Nucleotides and derivatives	Nucleotides and derivatives	552-62-5	3	131371	129691	132575	271431	254436	234861	152488	154697	183777	39350.3	195711	219018	145842	112899	143204	195807	172720	155310	132533	129140	178593	133237	136596	136046	189172	154736	140809	264940	253196	317353	114551	146484	95655	111379	148891	168975	158653	109355	140958
pmb0998	364.065	152.057	363.058	C10H14N5O8P	[M+H]+	Guanosine 5'-monophosphate	Nucleotides and derivatives	Nucleotides and derivatives	85-32-5	3	671582	767849	640327	549664	622645	561337	675874	585988	569603	568701	575075	457192	490561	576386	620373	384542	455505	475638	674998	666780	720415	516820	600952	493366	239442	274528	327987	554701	451497	444727	836395	855837	993627	613045	570489	653464	332155	372449	415019
mws0856	463.09	301.04	464.096	C21H20O12	[M-H]-	Quercetin-4'-O-glucoside (Spiraeoside)*	Flavonoids	Flavonols	20229-56-5	1	1.75934e+06	1.71034e+06	1.76393e+06	2.41416e+06	2.05245e+06	2.46603e+06	2.82661e+06	2.52821e+06	2.24607e+06	2.57271e+06	2.74674e+06	3.14427e+06	4.71513e+06	4.15152e+06	4.65376e+06	3.11293e+06	3.20756e+06	3.45583e+06	2.96907e+06	3.49505e+06	2.74368e+06	4.51037e+06	3.29157e+06	3.83523e+06	3.05256e+06	4.23236e+06	3.60603e+06	3.83349e+06	3.09757e+06	3.6826e+06	3.60539e+06	4.05904e+06	3.22753e+06	1.98549e+06	2.3737e+06	2.94982e+06	3.02568e+06	3.2049e+06	2.7919e+06
Lmhp009802	504.308	363.289	503.301	C25H46NO7P	[M+H]+	LysoPE 20:3(2n isomer)	Lipids	LPE	-	3	25117.7	27833	24301.7	12113.9	15045	9264.22	12738.9	18000.8	23553.5	10227.4	14656.2	29600.4	26034	5861.19	13728.3	27314.3	30147.1	27372.2	35289.5	27351.6	28456.8	36851.5	45850.9	38007.7	50174.4	34025.5	40542.1	35571.1	34923.4	38583.8	77819.5	71916.6	81878.4	60423.4	65731.7	71736.2	32569.8	37204.4	28309.3
pmn001528	625.05	169	626.054	C28H18O17	[M-H]-	Tetragallic Acid(3''-O-galloyl-4''-O-galloyl-4-O-galloyl-galloyl acid)	Phenolic acids	Phenolic acids	-	1	8.46835e+06	8.48025e+06	8.29957e+06	1.32699e+07	1.60651e+07	1.85845e+07	1.3425e+07	1.72834e+07	1.66824e+07	1.51659e+07	1.07175e+07	1.27208e+07	7.25159e+06	7.10476e+06	7.87394e+06	1.35709e+07	1.17698e+07	1.38038e+07	5.21499e+06	5.36302e+06	5.25158e+06	9.12996e+06	8.51323e+06	8.37718e+06	1.2663e+07	1.12257e+07	1.09097e+07	1.14109e+07	1.04556e+07	1.16667e+07	1.29015e+07	1.74525e+07	1.63669e+07	1.46866e+07	1.80597e+07	1.68019e+07	7.23942e+06	8.68658e+06	8.30094e+06
mws0248	243.06	110.02	244.07	C9H12N2O6	[M-H]-	Uridine	Nucleotides and derivatives	Nucleotides and derivatives	58-96-8	3	143395	142748	120102	274626	262656	280210	300775	343863	331082	218787	234786	261635	349309	363829	392186	290610	306567	279575	480813	492576	497615	360797	325685	295011	117141	106071	88201.2	142646	130893	130724	145090	189910	151779	123973	111002	125122	160425	137264	134963
pme0490	124.04	78.03	123.032	C6H5NO2	[M+H]+	Nicotinic acid (Vitamin B3)*	Others	Vitamin	59-67-6	3	1.17774e+06	910024	1.22096e+06	3.34461e+06	2.57777e+06	2.84288e+06	2.04275e+06	2.30859e+06	2.32695e+06	2.74574e+06	2.86093e+06	3.00518e+06	1.88499e+06	2.33317e+06	2.31315e+06	5.84881e+06	6.75872e+06	6.51913e+06	4.18786e+06	4.36053e+06	4.63761e+06	4.89565e+06	5.28181e+06	5.7582e+06	1.22045e+06	1.23084e+06	1.31351e+06	2.75659e+06	2.8844e+06	2.71932e+06	1.77e+06	2.158e+06	2.078e+06	3.52372e+06	3.80823e+06	3.28865e+06	2.34904e+06	2.39579e+06	2.71238e+06
mws2623	281.249	281.25	282.256	C18H34O2	[M-H]-	11-Octadecanoic acid(Vaccenic acid)	Lipids	Free fatty acids	506-17-2	1	7.46663e+06	6.92073e+06	7.51586e+06	9.12232e+06	8.18252e+06	7.92779e+06	1.25151e+07	1.01867e+07	1.03838e+07	1.89326e+07	1.4828e+07	1.37263e+07	1.14612e+07	1.19273e+07	1.11819e+07	6.64919e+06	6.8399e+06	7.03884e+06	1.34461e+07	1.43696e+07	1.44109e+07	7.99421e+06	8.74757e+06	7.9542e+06	2.30277e+07	2.21044e+07	2.36682e+07	5.44294e+06	5.44953e+06	5.58842e+06	6.62471e+06	8.18319e+06	8.5871e+06	6.66224e+06	6.77862e+06	7.61902e+06	8.62827e+06	9.55145e+06	9.12036e+06
Zmyn000155	173.105	131.083	174.1	C7H14N2O3	[M-H]-	N-α-Acetyl-L-ornithine	Amino acids and derivatives	Amino acids and derivatives	6205-08-9	3	133983	148118	146043	709049	619738	700763	174129	111316	131515	352398	341674	422906	1.52707e+06	972588	1.29776e+06	3.32715e+06	3.06773e+06	3.0372e+06	4.52544e+06	4.1843e+06	4.66058e+06	1.69892e+06	1.36048e+06	1.66714e+06	1.67116e+06	1.89747e+06	1.82001e+06	1.87755e+06	2.17048e+06	1.99664e+06	1.66327e+06	1.99948e+06	1.59295e+06	2.58669e+06	3.65835e+06	3.17725e+06	1.11667e+06	992570	1.1839e+06
Lmhp007598	534.355	184.073	533.348	C27H52NO7P	[M+H]+	LysoPC 19:2(2n isomer)	Lipids	LPC	-	3	30400.9	7525.59	14461.9	43324.7	46074.2	33013.5	135963	119215	140136	85074.1	96573.1	111113	79340.1	77862	66448.2	35726.1	36461.4	51753	75159	66483.5	63811.5	43257.2	32403	38778.1	101293	123939	120303	13447.9	25852	63935.4	11811.2	22085.8	13120.1	18256.1	21146.5	12929.6	65979.7	82765.1	78831.8
HJKP000649	136.07	91.05	135.068	C8H9NO	[M+H]+	N-benzylformamide	Alkaloids	Alkaloids	6343-54-0	1	79235.9	64366.8	64887.7	565821	556618	557668	62578	51407.4	48573.7	113526	140139	121084	412407	433763	416598	2.71388e+06	3.21105e+06	3.16886e+06	1.41367e+06	1.46245e+06	1.41364e+06	1.68346e+06	1.7155e+06	1.47384e+06	266516	291533	243341	1.00583e+06	942567	1.13725e+06	450090	510984	586659	1.25237e+06	1.27808e+06	1.27223e+06	781307	557092	610592
MW0158118	483.2	303.13	482.18	C24H26N4O7	[M+H]+	Trp-Asp-Tyr	Amino acids and derivatives	Amino acids and derivatives	-	3	608823	1.23388e+06	793153	1.61731e+06	2.30556e+06	1.58132e+06	1.65335e+06	1.65173e+06	1.43647e+06	1.50372e+06	2.04373e+06	2.33891e+06	2.26774e+06	2.21562e+06	1.73276e+06	1.22893e+06	1.31021e+06	1.64946e+06	2.10521e+06	1.52634e+06	1.2676e+06	2.41092e+06	1.55967e+06	1.10996e+06	976501	1.68614e+06	1.51334e+06	1.12217e+06	1.75047e+06	1.79092e+06	1.28775e+06	1.78176e+06	1.12067e+06	1.02239e+06	1.19089e+06	1.09682e+06	1.83996e+06	1.56541e+06	1.19471e+06
pme0122	189.123	126.091	188.116	C8H16N2O3	[M+H]+	N6-Acetyl-L-lysine	Amino acids and derivatives	Amino acids and derivatives	692-04-6	3	362580	360753	377709	1.53009e+06	1.26735e+06	1.34418e+06	348090	403481	348712	482755	502395	469011	648998	588294	623012	1.66292e+06	1.49606e+06	1.57837e+06	1.30855e+06	1.21618e+06	1.36528e+06	1.20099e+06	1.4355e+06	1.28566e+06	320186	302109	314741	817365	904655	734986	470210	489484	526903	585239	614204	629825	1.02052e+06	1.14937e+06	1.06404e+06
Lmmn003433	435.09	315.05	436.101	C20H20O11	[M-H]-	Homomangiferin	Flavonoids	Other Flavonoids	21794-66-1	3	1.90056e+07	3.11001e+07	3.64768e+07	3.62129e+07	4.01854e+07	4.19357e+07	4.19454e+07	3.9814e+07	3.80882e+07	3.60518e+07	3.12542e+07	4.10923e+07	2.711e+07	2.4831e+07	2.67962e+07	2.01628e+07	1.75551e+07	1.95348e+07	2.05603e+07	25584429	2.60735e+07	2.11884e+07	2.00638e+07	1.80193e+07	2.08346e+07	4.98175e+06	1.91495e+07	2.50955e+07	2.18532e+07	2.32109e+07	2.08856e+07	1.78412e+07	1.71176e+07	1.83371e+07	6.85508e+06	1.70397e+07	2.83521e+07	2.77825e+07	2.98413e+07
MWSHC20125	335.08	135.05	336.084	C16H16O8	[M-H]-	5-O-Caffeoylshikimic acid	Phenolic acids	Phenolic acids	73263-62-4	2	803248	682142	748102	572821	478018	615679	403748	424874	503342	735994	693728	551534	137967	169661	163284	325151	246658	268741	239819	278102	248377	315115	273980	331234	447716	489293	486026	673482	683615	670356	648991	653673	623626	624024	852642	805944	493478	555787	642617
pmp000240	609.145	489.1	608.138	C27H28O16	[M+H]+	Apigenin-6-C-(2''-glucuronyl)glucoside	Flavonoids	Flavones	-	3	705962	671386	671908	792966	667607	701513	601521	871642	862384	624865	688298	494194	1.13365e+06	1.01576e+06	1.10968e+06	1.47152e+06	1.38714e+06	691598	1.52323e+06	1.68248e+06	1.75612e+06	1.38615e+06	1.36867e+06	1.37663e+06	1.15835e+06	1.42845e+06	1.02989e+06	1.15231e+06	981365	1.17957e+06	1.1109e+06	1.04515e+06	846819	1.80064e+06	1.27909e+06	1.22529e+06	1.04233e+06	1.27935e+06	968570
MW0110193	413.18	251.14	412.178	C18H28N4O5S1	[M+H]+	Tyr-Cys-Lys	Amino acids and derivatives	Amino acids and derivatives	-	3	615191	280286	440031	1.10368e+06	1.13249e+06	930723	974529	921634	1.05369e+06	1.32462e+06	1.25983e+06	984551	1.4183e+06	1.29433e+06	1.35409e+06	1.13426e+06	1.15298e+06	1.01814e+06	812504	797743	735232	973898	565160	854806	1.00378e+06	936190	1.0831e+06	985600	834712	1.06122e+06	607697	549249	636416	649903	650510	696767	947774	841253	1.34082e+06
mws0213	151.061	59.0139	152.069	C5H12O5	[M-H]-	Ribitol*	Others	Saccharides	488-81-3	3	90151.9	88636.7	94995.3	107395	99067.6	94443.7	73214.2	94411.1	95919.2	81292.5	108369	96622.1	51922.1	62152.7	50607.4	43901.9	41775.7	57083.4	36699	32609.3	49891.4	59571.6	42218.3	43226.9	69283.5	58449.3	53213.6	81525.1	73876	65866.5	58708.9	85094.5	88847.1	79637	68750.3	79525.4	79135.2	70861.3	86431.2
pme0513	151.061	59.0139	152.069	C5H12O5	[M-H]-	Xylitol*	Others	Saccharides	87-99-0	3	90151.9	88636.7	94995.3	107395	99067.6	94443.7	73214.2	94411.1	95919.2	81292.5	108369	96622.1	51922.1	62152.7	50607.4	43901.9	41775.7	57083.4	36699	32609.3	49891.4	59571.6	42218.3	43226.9	69283.5	58449.3	53213.6	81525.1	73876	65866.5	58708.9	85094.5	88847.1	79637	68750.3	79525.4	79135.2	70861.3	86431.2
MWS1830	167.07	121.028	166.063	C9H10O3	[M+H]+	Ethylsalicylate	Phenolic acids	Phenolic acids	118-61-6	3	119763	112858	150132	78186	109409	81273.5	60717.8	126409	51594.9	149350	105814	121031	209736	170719	200082	198634	262897	228255	204869	206449	157848	163293	145783	114313	139228	145726	143988	131312	158908	189787	90076.5	363656	36196.7	100125	121735	149895	204185	277193	226968
Lmhp009349	502.29	361.27	501.286	C25H44NO7P	[M+H]+	LysoPE 20:4(2n isomer)	Lipids	LPE	-	3	34219.7	26256.8	33882.4	20048.7	16626.7	17132.4	30059.3	36183.4	34836.3	68994.7	57185.2	44376.5	35699	52221.1	47573.2	4810.04	7539.75	4946.59	7099.25	11976.3	8121.65	34518.2	23199	22597.3	43931.9	45111	42813.2	18943.6	14564.7	15603.2	19435.3	13668.4	22432.6	28171.3	22312.7	16975.4	34784.3	27102.4	31766.4
pmf0256	101.097	83.0866	102.105	C6H14O	[M-H]-	3-Methyl-1-pentanol	Others	Alcohol compounds	589-35-5	3	6931.27	7491.35	7930.87	25190.2	41129.5	33610.7	28498.5	32753.1	23116.8	29122.7	32653.1	29874.6	44986.2	46259.2	54391.5	12381.3	15511	12580.5	11786.3	9712.32	6549.41	12293.6	12555.2	10217.8	16066.6	12072.9	19151.1	10307.7	12355.3	10401.6	5563.13	7119.93	7744.01	8258.33	8673	5579.21	28696.9	22421.2	28595.1
pmb2640	199.17	199.17	200.178	C12H24O2	[M-H]-	Dodecanoic acid (Lauric acid)	Lipids	Free fatty acids	143-07-7	3	149737	150011	157673	102967	104423	101056	121998	119460	121216	116266	111250	113256	142894	148840	126092	104347	104594	107890	123756	118175	123655	108503	108452	111564	271198	279824	280803	111924	121744	114531	138763	137108	128093	135998	129161	130030	156437	135830	135086
MWSmce294	209.11	153.05	208.11	C12H16O3	[M+H]+	Elemicin	Phenolic acids	Phenolic acids	487-11-6	1	77900	50624.8	90008.7	33477.6	65221.7	46264.9	56199.2	41886.7	49312	564385	505608	595328	129570	150801	153636	259774	194273	249190	335076	334718	337191	327738	273155	260813	42879.4	60986.8	53370.8	59697.4	43882.3	68514.9	63672.8	33468.2	54755.7	52825.3	59039.4	43512	130048	135893	135435
mws1587	132.1	86.1	131.095	C6H13NO2	[M+H]+	L-Norleucine*	Amino acids and derivatives	Amino acids and derivatives	327-57-1	1	3.24911e+06	945454	1.12195e+06	2.51271e+07	2.66233e+07	2.16982e+07	4.00166e+06	1.19384e+06	1.28628e+06	5.75914e+06	6.20305e+06	7.16933e+06	7.61726e+06	6.45108e+06	7.16269e+06	8.89391e+07	5.01174e+07	8.81272e+07	1.38504e+07	1.23283e+07	1.38013e+07	3.76428e+07	1.72077e+07	1.86941e+07	2.86829e+06	2.49919e+06	2.93573e+06	5.47661e+07	5.39471e+07	5.34968e+07	4.34794e+06	4.60387e+06	5.03323e+06	1.9701e+07	1.62923e+07	1.4341e+07	1.75177e+07	2.70425e+07	2.16986e+07
pme1184	268.104	152.057	267.097	C10H13N5O4	[M+H]+	2'-Deoxyguanosine	Nucleotides and derivatives	Nucleotides and derivatives	961-07-9	3	84086.5	62126.9	129515	98266	94505.1	99696.7	110142	142533	116154	133627	104873	115823	75173.3	73155.6	72033	47058.7	72456.1	50868.4	74429.6	74392.1	60142.4	46527.9	61103.4	44801.8	99085.6	63176.3	133395	121193	137721	108974	78685.5	77305.7	82428.7	65689.1	59393.6	87610.3	77047.5	78070	85848.5
mws0853	209.082	179.07	210.089	C11H14O4	[M-H]-	Sinapyl alcohol*	Phenolic acids	Phenolic acids	537-33-7	3	54238.3	66907.7	72431.8	35903.3	35701.5	31644.6	57785.5	43774.9	53619.6	44491.8	71759.7	51327.1	33488	28113.6	24274.9	42287.6	27442.5	20576.6	43252.3	34529.2	43359.3	32997.4	42349.9	30668.8	53512.9	48150.1	38233.6	63953.5	65434.5	64559.1	43801.5	38924.9	35100.5	46429.2	40751.6	55494.2	65568	64631.2	58296.4
MWS201461	288.204	175.119	287.196	C12H25N5O3	[M+H]+	Leu-Arg	Amino acids and derivatives	Amino acids and derivatives	26607-15-8	3	144969	158997	182088	225417	188555	274845	161984	176051	240813	233756	200115	244761	494199	489999	668547	977483	943660	824314	530251	690672	564618	661027	674185	569997	245169	267784	292105	337350	334221	440582	301010	346113	276129	359622	276156	337380	271027	366213	375771
Lmhp009769	466.293	325.274	465.286	C22H44NO7P	[M+H]+	LysoPE 17:1	Lipids	LPE	-	3	37027.8	44082.5	44021.2	42815.4	44458.7	41328.4	34528	39681.4	36697.2	36927.3	31547.3	31340.5	51717.5	40209.5	30205.4	56617.2	53137.3	41481.7	53177.4	35448	40828.8	46233.3	29602.9	46953	76034.2	75489.3	82419.2	44353.2	33851.7	28765.6	54501.6	50720.5	54148.8	34997.7	41710.3	34381.1	46304	51575.4	37806.6
MWS04491	114.055	68.0504	113.048	C5H7NO2	[M+H]+	3,4-Dehydro-DL-proline	Amino acids and derivatives	Amino acids and derivatives	3395-35-5	3	198473	115678	105165	171071	161283	152295	143611	153962	167803	224415	189880	190090	154176	194927	144254	313561	273652	228690	337901	357107	238421	172705	131039	208795	202366	259363	210111	211741	194273	247655	160066	188353	139732	243301	244416	319069	161722	144783	150542
MWS4354	282.12	150.079	281.112	C11H15N5O4	[M+H]+	N6-methyladenosine	Nucleotides and derivatives	Nucleotides and derivatives	1867-73-8	3	68052.2	82465	38043.2	119761	146460	113660	130738	127167	155110	103454	163979	83811.2	181583	206608	186381	181627	206984	170670	152976	142303	150380	170182	144735	173037	178857	216032	189380	231535	246407	258032	149221	119302	125040	168101	169618	134517	173437	162300	165677
pme3285	275.091	139.039	274.084	C15H14O5	[M+H]+	Afzelechin (3,5,7,4'-Tetrahydroxyflavan)	Flavonoids	Flavanols	2545-00-8	3	111499	103578	84128.9	142762	154529	142792	91172.3	113346	137538	187960	196020	180832	30289.3	87098.1	129558	161931	172057	176794	134296	168307	169399	165123	183998	145037	334425	313034	281517	347471	326676	330455	247958	308753	335116	332654	373057	404699	189812	220488	171397
MW0149768	409.16	195.03	408.15	C15H28N4O5S2	[M+H]+	Gln-Met-Met	Amino acids and derivatives	Amino acids and derivatives	-	3	1.28884e+06	1.54997e+06	1.52715e+06	1.56259e+06	1.3755e+06	1.27632e+06	1.49338e+06	1.54089e+06	1.45062e+06	957492	1.2132e+06	1.26852e+06	1.33287e+06	1.28565e+06	1.64035e+06	1.77696e+06	1.62387e+06	1.3329e+06	960742	1.05849e+06	970129	1.45824e+06	1.64427e+06	1.67124e+06	399839	411910	369875	663217	669423	630012	599416	682256	669718	689933	538386	517908	991208	1.13926e+06	781019
Lmbn004790	209.082	179.035	210.089	C11H14O4	[M-H]-	Methyl 3-(3-hydroxy-4-methoxyphenyl)propanoate*	Phenolic acids	Phenolic acids	129150-61-4	3	54493	67813.2	65192.4	33615.7	27306.9	40675.5	43016.7	52077.2	69189.7	61425.8	50722.2	65978.1	25392	33029.8	29799.6	35464.9	32898.3	29303	30917.8	39512.3	36918.4	41843.8	29108.7	31998	49698.8	35539.1	56688.4	45198.8	50687.8	71228.6	46483.4	62631.6	43980.5	54782.7	53841.1	57262.3	51029.4	59995.1	78118
Zmhn001358	299.08	137.02	300.084	C13H16O8	[M-H]-	4-O-Glucosyl-4-hydroxybenzoic acid*	Phenolic acids	Phenolic acids	-	3	1.5709e+07	1.57527e+07	1.57539e+07	9.59833e+06	1.07503e+07	1.09985e+07	9.34479e+06	8.11032e+06	8.46167e+06	1.01499e+07	1.05092e+07	1.16261e+07	7.01887e+06	7.36622e+06	8.01276e+06	6.07859e+06	6.08841e+06	4.89875e+06	8.72254e+06	9.98108e+06	9.7168e+06	1.04275e+07	7.35651e+06	7.22099e+06	1.80092e+06	1.90261e+06	2.2064e+06	2.70276e+06	2.77396e+06	2.74855e+06	3.1154e+06	4.09344e+06	3.70056e+06	2.34569e+06	2.44737e+06	2.62861e+06	5.4689e+06	6.30632e+06	7.43562e+06
Lmhp008589	476.28	335.26	475.27	C23H42NO7P	[M+H]+	LysoPE 18:3(2n isomer)	Lipids	LPE	-	1	9.35548e+06	8.96582e+06	8.9745e+06	1.29427e+07	1.25855e+07	1.1953e+07	2.45397e+07	1.98802e+07	21816251	2.56413e+07	2.42504e+07	2.5521e+07	5.73325e+06	6.15545e+06	6.36037e+06	3.39684e+06	3.70284e+06	3.75191e+06	8.91351e+06	8.23716e+06	8.40581e+06	4.12555e+06	4.27081e+06	3.05081e+06	1.43306e+07	1.56614e+07	9.87597e+06	8.50678e+06	8.60089e+06	8.92122e+06	8.69261e+06	8.53965e+06	9.25888e+06	7.15144e+06	7.72597e+06	6.88119e+06	1.5064e+07	1.78012e+07	1.60756e+07
Lmhp010515	510.36	184.07	509.348	C25H52NO7P	[M+H]+	LysoPC 17:0(2n isomer)	Lipids	LPC	-	3	21002	18350.3	20730.7	21694.7	23054.2	33506.2	40189.4	40766.4	43717	36069.3	43012.4	35477.4	34023.4	39338.2	45507	27066	22827.6	20056.3	27272	33715.1	35770.5	34526.3	40967.5	25732.1	43851.1	48583.9	47445.1	28777.6	35493.9	29603.9	14319.4	23152.9	13340.6	30428.3	31952	24048.8	35968.3	42140.5	34773.8
pmb2999	461.109	299.1	462.116	C22H22O11	[M-H]-	Chrysoeriol-5-O-glucoside	Flavonoids	Flavones	-	3	779988	727273	815164	1.04192e+06	1.08887e+06	973931	1.22476e+06	1.2265e+06	1.0733e+06	1.31385e+06	1.2198e+06	1.29657e+06	1.97684e+06	1.91575e+06	1.62547e+06	2.05926e+06	2.21041e+06	2.05872e+06	1.95073e+06	2.21432e+06	1.80169e+06	2.98677e+06	2.75602e+06	2.32314e+06	1.57173e+06	1.94225e+06	1.76066e+06	1.90177e+06	1.86571e+06	1.993e+06	2.68016e+06	2.35222e+06	2.3282e+06	1.76471e+06	1.63854e+06	1.61739e+06	1.18911e+06	1.35846e+06	1.61114e+06
pmb1562	351.25	147.12	350.246	C21H34O4	[M+H]+	1-Stearidonoyl-Glycerol	Lipids	Glycerol ester	-	1	79360.4	52407.5	64459.6	130461	130345	121678	195101	194350	226634	223972	237160	222339	246347	521594	227683	113718	126616	126817	306926	337910	310020	117956	138986	130111	90437.5	116770	93048.3	47892.6	59142.6	69719.5	39346.7	34534.3	46063.3	38618.5	47899.5	83839.1	101304	128826	126552
pmb0856	480.308	339.289	479.301	C23H46NO7P	[M+H]+	LysoPE 18:1(2n isomer)	Lipids	LPE	-	1	3.30646e+06	4.00041e+06	2.93962e+06	4.18672e+06	6.05148e+06	4.89651e+06	9.3931e+06	1.06988e+07	9.85855e+06	1.13221e+07	1.19859e+07	1.01306e+07	4.09277e+06	3.81441e+06	3.98166e+06	2.54991e+06	2.16455e+06	2.14272e+06	5.46926e+06	7.37389e+06	6.83714e+06	3.05254e+06	2.20696e+06	2.98434e+06	5.28396e+06	6.37193e+06	5.28727e+06	3.09541e+06	2.54847e+06	2.27909e+06	3.17902e+06	2.87131e+06	2.85581e+06	2.2414e+06	2.26261e+06	2.39976e+06	5.59989e+06	6.81722e+06	5.38622e+06
Lmmn006022	461.11	315.05	462.116	C22H22O11	[M-H]-	Rhamnetin-3-O-rhamnoside	Flavonoids	Flavonols	20188-83-4	1	6.97137e+06	7.51275e+06	6.57337e+06	7.20962e+06	6.91114e+06	7.15048e+06	9.42043e+06	1.00347e+07	1.08949e+07	1.62528e+07	1.68348e+07	1.77614e+07	1.35457e+07	1.4626e+07	1.31316e+07	7.99643e+06	8.71307e+06	8.34891e+06	5.87936e+06	5.87249e+06	6.79954e+06	1.76157e+07	1.54951e+07	1.65539e+07	7.42196e+06	6.41124e+06	6.46196e+06	1.64299e+07	1.52698e+07	1.42374e+07	9.59985e+06	8.511e+06	9.7724e+06	5.92682e+06	5.77334e+06	5.89186e+06	8.2793e+06	9.26675e+06	7.97359e+06
Wmyn000213	467.11	313.05	468.127	C21H24O12	[M-H]-	3,4-di-hydroxyphenethyol alcohol 4-O-β-D-(6'-O-galloyol)-glucopyranoside	Phenolic acids	Phenolic acids	-	2	2.76951e+06	1.56515e+06	1.66765e+06	2.1907e+06	1.76319e+06	2.28162e+06	2.85042e+06	2.23023e+06	2.01442e+06	5.24617e+06	3.27663e+06	3.91745e+06	3.09737e+06	1.05315e+07	8.45929e+06	6.6281e+06	7.52489e+06	3.81328e+06	3.26206e+06	7.22382e+06	2.28091e+06	1.54332e+06	2.22765e+06	2.37414e+06	7.84031e+06	5.28645e+06	8.02188e+06	8.3123e+06	8.93755e+06	6.68828e+06	1.95063e+06	2.37115e+06	2.22715e+06	6.50045e+06	5.58204e+06	5.64425e+06	6.04376e+06	7.21123e+06	6.23923e+06
MW0158253	443.2	281.15	442.196	C21H26N6O5	[M+H]+	Trp-Thr-His	Amino acids and derivatives	Amino acids and derivatives	-	3	1.11675e+06	1.09845e+06	1.14547e+06	2.83821e+06	3.53206e+06	3.51376e+06	3.32045e+06	3.31483e+06	2.51601e+06	4.46108e+06	4.44583e+06	4.21838e+06	7.43174e+06	7.58686e+06	5.9296e+06	1.61084e+06	1.41455e+06	1.02723e+06	1.6164e+06	1.45955e+06	1.6365e+06	1.21527e+06	1.30781e+06	1.45855e+06	1.56771e+06	1.55761e+06	1.51229e+06	1.4073e+06	1.68801e+06	1.62092e+06	506309	499447	318750	484949	649942	874247	3.18922e+06	3.22867e+06	3.31048e+06
mws1562	361.11	169.05	362.121	C15H22O10	[M-H]-	Catalpol	Terpenoids	Monoterpenoids	2415-24-9	3	587052	686447	671041	760677	887539	948317	1.19375e+06	997293	1.0735e+06	1.24334e+06	1.02265e+06	1.54526e+06	2.44908e+06	2.62685e+06	2.52297e+06	830980	836535	933776	1.14664e+06	1.47179e+06	1.28703e+06	864870	812299	1.18176e+06	2.33153e+06	1.73914e+06	2.24739e+06	1.99999e+06	2.37775e+06	1.86475e+06	1.27084e+06	1.45981e+06	1.4102e+06	1.85083e+06	1.69788e+06	1.83358e+06	1.65272e+06	1.23065e+06	1.72737e+06
Lmsn005788	587.141	273.077	588.148	C28H28O14	[M-H]-	Phloretin-4'-O-(6''-Galloyl)glucoside	Flavonoids	Chalcones	-	3	145409	147784	152575	194521	235893	229898	293914	264610	250405	211572	197600	223886	1.10514e+06	1.0972e+06	1.28253e+06	489890	511097	552875	460810	540330	515239	518434	434542	441184	831789	827528	239544	845778	314198	892897	721565	171275	144750	190755	175490	193567	420613	457713	550742
pmb2507	213.017	96.9696	214.024	C5H11O7P	[M-H]-	2-Deoxyribose-1-phosphate	Nucleotides and derivatives	Nucleotides and derivatives	17210-42-3	3	1.05441e+06	918054	1.18418e+06	1.18045e+06	917421	1.00712e+06	868239	733764	1.15828e+06	1.05404e+06	1.0586e+06	1.05139e+06	315657	373560	339348	272336	184508	236142	447462	368406	388258	385804	376332	432215	704845	662042	513243	584990	470406	526901	633206	610860	712471	511123	363071	529055	687239	644668	790822
MW0156909	493.23	331.08	492.229	C17H32N8O9	[M+H]+	Ser-Ser-Gly-Arg-Ser	Amino acids and derivatives	Amino acids and derivatives	-	3	7.38459e+06	7.59394e+06	6.71862e+06	6.39997e+06	6.68666e+06	6.23942e+06	6.7463e+06	5.74997e+06	5.2625e+06	6.02121e+06	6.56338e+06	6.43909e+06	1.27233e+06	1.26772e+06	1.11922e+06	1.5932e+06	1.10649e+06	1.32834e+06	1.18937e+06	1.15408e+06	1.06746e+06	1.27307e+06	1.16263e+06	1.46365e+06	2.93793e+06	3.60256e+06	3.5023e+06	3.73379e+06	3.92947e+06	4.09242e+06	3.44761e+06	3.43789e+06	3.85425e+06	4.16168e+06	3.87785e+06	3.50617e+06	4.14849e+06	3.96661e+06	4.71226e+06
Zbdp002220	333.117	171.065	332.111	C14H20O9	[M+H]+	2,6-Dimethoxypydroquinone-1-O-glucoside	Flavonoids	Other Flavonoids	-	3	2.8508e+06	3.18369e+06	3.85155e+06	3.43499e+06	3.2992e+06	3.56095e+06	2.84548e+06	2.96159e+06	2.76419e+06	3.10802e+06	3.08215e+06	3.19072e+06	1.15232e+06	1.39248e+06	1.11765e+06	1.30394e+06	1.37918e+06	1.70582e+06	1.58751e+06	1.47686e+06	1.42529e+06	1.39536e+06	1.51417e+06	1.48809e+06	1.38957e+06	1.38444e+06	1.47031e+06	1.46247e+06	1.26465e+06	1.40904e+06	1.65829e+06	1.31792e+06	1.49123e+06	1.69179e+06	1.6355e+06	1.5285e+06	1.65315e+06	1.88142e+06	2.23936e+06
pmn001338	445.078	283	446.085	C21H18O11	[M-H]-	Rhein-8-O-glucoside	Quinones	Anthraquinone	34298-86-7	3	1.36739e+06	936062	791732	965827	728817	438935	336803	512145	432462	555865	333139	426518	131380	155380	134287	341784	379099	343535	365195	323943	366122	440066	415311	395041	1.39464e+06	1.22113e+06	1.23034e+06	1.74709e+06	1.71563e+06	1.58639e+06	2.41222e+06	2.91608e+06	2.60337e+06	2.05812e+06	2.4246e+06	1.69998e+06	963150	918834	812212
MWSslk115	239.071	137.024	238.063	C15H10O3	[M+H]+	7-Hydroxyflavone	Flavonoids	Flavones	6665-86-7	3	20585.1	10398.2	8558.64	9347.85	41942.9	13350.2	28700.1	10591	13980.3	22277.2	21989.2	43700.4	59740.9	43404.1	60044.7	80059.5	73678.1	73873.2	44226.3	54131.1	58291.1	58096.9	71769.2	47180.8	126416	154365	115745	115831	103148	117826	84722.6	72494.9	84285.9	92894.2	103293	96014.5	68107.2	100794	90431.2
Lmrj001341	185.093	70.06	184.085	C8H12N2O3	[M+H]+	Cyclo(Ser-Pro)	Amino acids and derivatives	Amino acids and derivatives	-	3	457879	492709	437521	847565	766627	725281	748379	581366	753175	811773	827542	783087	1.16693e+06	796819	1.12658e+06	585142	497621	644558	636426	521161	628719	571005	635239	642065	598581	537353	617091	539276	680438	546914	407870	452857	466561	475504	512809	400823	670620	668285	762059
NK10246260	162.055	116.049	161.048	C9H7NO2	[M+H]+	2,4-Dihydroxyquinoline	Alkaloids	Quinoline alkaloids	86-95-3	3	267274	192453	228558	176666	225809	179448	256795	269094	262394	250494	171618	221681	160143	283401	203572	180026	219011	207795	156446	184267	180088	204387	238576	167600	356162	388596	311506	259950	346667	339904	408188	331979	391414	426227	329921	346066	277205	316518	227988
MW0151676	353.17	201.1	244.179	C12H24N2O3	[M+H]+	Isoleucylisoleucine	Amino acids and derivatives	Amino acids and derivatives	-	3	180284	144917	212482	357011	402061	321884	277414	364957	346226	399651	420494	398795	388309	387505	388044	138630	175796	150757	156641	117759	164930	124759	129566	149850	243443	191893	242836	302797	250797	272720	129682	122937	192528	194589	149877	228263	218086	289277	225584
pmn001547	589.12	437.1	590.127	C27H26O15	[M-H]-	3-Hydroxy-5-Methylphenol-1-O-(6'-Digalloyl)Glucoside	Phenolic acids	Phenolic acids	-	3	2.64859e+06	2.85294e+06	2.35666e+06	2.96316e+06	2.26376e+06	2.72837e+06	2.3105e+06	2.24653e+06	1.69143e+06	5.14984e+06	5.38602e+06	4.93557e+06	4.86786e+06	6.68078e+06	6.10425e+06	6.60929e+06	5.93557e+06	5.41702e+06	5.97452e+06	7.24144e+06	6.40772e+06	3.45795e+06	3.46196e+06	5.44178e+06	2.19537e+07	1.84367e+07	1.95538e+07	2.57503e+07	2.61779e+07	2.24633e+07	1.66602e+07	1.66519e+07	1.81431e+07	2.02038e+07	1.83305e+07	2.64853e+07	1.03615e+07	1.263e+07	1.30715e+07
MW0156668	477.24	331.08	476.234	C17H32N8O8	[M+H]+	Ser-Asn-Thr-Arg	Amino acids and derivatives	Amino acids and derivatives	-	3	285501	232658	345548	300307	313519	326262	280065	267171	269041	330506	293274	376216	87493.7	102770	84423.9	64935	72242.9	96526.3	46310.6	69644.6	59223.4	97889.1	87827.9	67684.9	101490	90247.8	84209.1	155681	154273	135854	134350	144042	147642	225461	174265	145219	189025	202124	196975
mws0011	371.135	209.081	372.142	C17H24O9	[M-H]-	Syringin	Phenolic acids	Phenolic acids	118-34-3	3	771123	721990	715232	819204	740188	601248	639996	697023	610437	674042	624956	727023	367600	314467	322541	219212	289652	358049	261929	380187	293773	335374	318481	311352	204233	216889	193736	257127	269720	269436	211001	182943	218741	251425	185267	248386	277740	348162	303050
pme0021	166.09	120.08	165.079	C9H11NO2	[M+H]+	L-Phenylalanine	Amino acids and derivatives	Amino acids and derivatives	63-91-2	1	1.13416e+06	1.15637e+06	1.11361e+06	2.27727e+07	2.1928e+07	2.09994e+07	1.2477e+06	1.29057e+06	1.20935e+06	5.36393e+06	4.80942e+06	5.34651e+06	6.223e+06	6.23726e+06	6.0517e+06	5.34755e+07	5.66529e+07	5.25788e+07	9.71341e+06	1.04791e+07	1.03188e+07	1.55749e+07	1.59894e+07	1.61919e+07	3.69433e+06	3.29796e+06	3.29822e+06	3.28419e+07	3.48232e+07	3.26192e+07	3.30768e+06	3.26239e+06	3.00883e+06	1.31331e+07	1.18258e+07	1.19348e+07	1.8467e+07	1.54418e+07	1.66569e+07
MW0150455	548.33	407.32	547.337	C28H45N5O6	[M+H]+	Gly-Phe-Leu-Leu-Val	Amino acids and derivatives	Amino acids and derivatives	-	3	378032	281851	569924	956427	1.07436e+06	1.21343e+06	989782	1.18743e+06	1.82555e+06	1.49306e+06	2.43674e+06	2.76595e+06	553489	762232	713003	589909	331303	439245	549602	564822	460486	451816	385775	179784	2.34783e+06	2.28924e+06	2.27687e+06	1.65267e+06	1.60215e+06	1.16498e+06	930772	1.37804e+06	1.07982e+06	1.28809e+06	1.26093e+06	924348	808554	885251	681534
Lmmn103748	879.13	727.12	880.133	C40H32O23	[M-H]-	Maclurin-3-C-(2'',3'',6''-Trigalloyl)glucoside	Phenolic acids	Phenolic acids	92631-86-2	2	2.95988e+06	3.15297e+06	3.1246e+06	3.57111e+06	3.84879e+06	3.19405e+06	3.8604e+06	3.85954e+06	3.99215e+06	6.55592e+06	7.10322e+06	7.28259e+06	4.7132e+07	4.17267e+07	3.77924e+07	7.04026e+07	7.86755e+07	7.59596e+07	7.53013e+07	7.75213e+07	6.4208e+07	7.17792e+07	7.61129e+07	8.0136e+07	1.04013e+08	78442585	1.03533e+08	1.21258e+08	8.9615e+07	9.62508e+07	1.22179e+08	109323902	1.27638e+08	1.42316e+08	142766311	1.28743e+08	3.98391e+07	5.22681e+07	4.89038e+07
MWSmce001	181.048	107.051	180.042	C9H8O4	[M+H]+	5-Acetylsalicylic acid	Phenolic acids	Phenolic acids	13110-96-8	3	1.66453e+06	1.44866e+06	1.68614e+06	1.33065e+06	1.49684e+06	1.11137e+06	1.41325e+06	1.24045e+06	1.13167e+06	1.3043e+06	1.02977e+06	1.11141e+06	1.23694e+06	1.14475e+06	1.18567e+06	1.45997e+06	1.29905e+06	1.27124e+06	1.0819e+06	1.04846e+06	1.12755e+06	1.29012e+06	1.29268e+06	1.44628e+06	1.872e+06	1.16391e+06	1.62957e+06	1.65487e+06	1.80801e+06	1.5731e+06	2.26423e+06	2.01638e+06	2.61268e+06	1.62847e+06	2.06143e+06	2.03101e+06	1.3378e+06	1.21762e+06	1.70825e+06
pme2743	194.081	91.0542	193.074	C10H11NO3	[M+H]+	N-Phenylacetylglycine	Amino acids and derivatives	Amino acids and derivatives	500-98-1	3	131905	229725	169426	239329	224361	202827	189731	185804	187840	433869	381419	395693	153083	181299	182561	126158	126226	86123.4	87971.8	120201	122520	73427.6	80294.8	149730	107206	133160	82418	171025	154460	125012	65007.4	51014.3	29532.2	90924.5	50120.2	63277	242980	214451	234269
MW0112082	136.08	91.05	135.068	C8H9NO	[M+H]+	2-Aminoacetophenone	Others	Ketone compounds	613-89-8	3	76254.2	48365	65964.8	755634	628685	776185	46646.7	58970.4	77127.6	142430	141527	170551	476595	562480	486128	3.24865e+06	3.1866e+06	3.59855e+06	1.4488e+06	1.7472e+06	1.71846e+06	2.2813e+06	2.13712e+06	2.25059e+06	327562	303300	345190	1.13157e+06	1.12403e+06	1.20526e+06	550324	591635	687332	1.5111e+06	1.48688e+06	1.40189e+06	980887	788445	797024
HJAP064	565.118	317.076	564.111	C25H24O15	[M+H]+	Isorhamnetin-3-O-(6''-malonyl)glucoside	Flavonoids	Flavonols	-	3	82086.8	42839.9	50751.6	70002.8	89136.9	134695	82148.1	106826	64763.7	104488	102527	100538	116267	148775	159429	80788.6	48388.5	28184.3	100350	40632.8	48088.6	62678.6	53461.3	38622.6	251580	166865	255119	275736	318616	235199	113759	80674.1	105373	135410	159364	153239	115641	88193.6	103810
MW0158490	519.18	96.96	520.192	C22H28N6O9	[M-H]-	Tyr-His-Ser-Asp	Amino acids and derivatives	Amino acids and derivatives	-	3	183361	146976	163003	305106	286734	322404	353043	375947	310764	514298	484748	340175	7133.99	16829.3	22929.9	9734.51	15837.3	6215.26	14726.9	48314.9	11420.9	10201	14513.5	16447.7	14725.3	13256.2	10901	13171.3	11303.6	6982.83	8729.69	43349.5	10911.4	8015.28	14069.1	13534.3	130235	130954	152089
MW0155298	427.2	275.05	426.19	C22H26N4O5	[M+H]+	Phe-Phe-Asn	Amino acids and derivatives	Amino acids and derivatives	-	3	1.12238e+06	875084	1.01101e+06	705438	871135	673222	1.07868e+06	900005	1.08837e+06	1.03616e+06	800774	841183	1.21601e+06	1.23347e+06	1.14178e+06	670274	679473	609933	570816	559321	571345	590118	580347	665671	651283	736544	892972	614871	665537	727113	713812	628881	630833	839385	736840	578742	947490	652009	753844
pme2758	162.041	144.03	163.048	C5H9NO5	[M-H]-	4-Hydroxy-L-glutamic acid	Amino acids and derivatives	Amino acids and derivatives	3913-68-6	3	33694	46598.3	45844.2	111255	114823	130181	60143.1	82285.1	148018	128624	97198.7	78662.2	161796	163068	165790	77227.6	82760.8	95567.8	94946.9	79746.4	81283.4	53179.7	41190.8	111353	127091	63222.7	78171.7	132977	130540	130374	82114.9	115698	172082	111593	105508	140967	126742	133260	123453
pme2693	131.118	114.091	130.111	C6H14N2O	[M+H]+	N-Acetylputrescine	Alkaloids	Alkaloids	18233-70-0	3	34570.3	8205.21	21372.2	14209.2	30835.4	47068.5	21431.5	17930.9	14754.3	21707.3	28238.1	38838.3	41696.2	51209.7	42643.7	110543	93518.5	70480.7	113782	110747	97896	42279.5	51873.4	37665.2	77198.2	72875.4	54008.6	27499.2	100656	25516.2	45734.4	58884.5	46934.4	92211.8	56729.3	88795.8	55426	56357.7	71037.6
mws0355	441.08	169.01	442.09	C22H18O10	[M-H]-	Catechin gallate*	Flavonoids	Flavanols	130405-40-2	1	2.46535e+06	1.9465e+06	2.65439e+06	2.90369e+06	2.8018e+06	2.64567e+06	2.9343e+06	2.5489e+06	2.50626e+06	2.88274e+06	2.52135e+06	2.91069e+06	1.14205e+07	1.14707e+07	1.15884e+07	7.86074e+06	7.90204e+06	8.55902e+06	9.14687e+06	1.03472e+07	9.95647e+06	7.42904e+06	7.88824e+06	6.14295e+06	6.90295e+06	6.48977e+06	7.40532e+06	8.22695e+06	7.67991e+06	7.96068e+06	8.64767e+06	7.91333e+06	8.21074e+06	7.09424e+06	7.34377e+06	5.82941e+06	7.31804e+06	6.30565e+06	7.74659e+06
pmp001273	520.34	184.07	519.332	C26H50NO7P	[M+H]+	LysoPC 18:2	Lipids	LPC	-	2	3.75843e+06	2.76223e+06	3.30781e+06	3.13238e+06	3.53638e+06	4.06199e+06	6.02954e+06	5.49337e+06	6.60809e+06	6.85978e+06	6.91665e+06	8.11823e+06	1.79945e+06	2.64069e+06	2.32952e+06	1.57687e+06	1.77364e+06	1.50595e+06	2.836e+06	3.24515e+06	3.7991e+06	2.03889e+06	1.6393e+06	1.88503e+06	1.28591e+07	1.19645e+07	1.15738e+07	7.59552e+06	7.02672e+06	5.48781e+06	2.97053e+06	2.82184e+06	3.30927e+06	6.37204e+06	5.89432e+06	4.85389e+06	9.02383e+06	7.58317e+06	9.06662e+06
MWS04455	132.065	86.0607	131.058	C5H9NO3	[M+H]+	Cis-L-3-hydroxyproline*	Amino acids and derivatives	Amino acids and derivatives	567-35-1	3	1.06915e+06	770793	762300	1.47484e+06	1.1114e+06	1.27768e+06	740558	693563	715075	677974	698759	628788	1.38887e+06	1.18186e+06	1.21783e+06	1.95876e+06	2.43511e+06	2.00947e+06	2.0581e+06	2.23613e+06	2.34415e+06	2.53524e+06	1.57164e+06	2.08244e+06	793984	823805	1.28548e+06	1.81112e+06	1.34398e+06	1.87555e+06	1.23037e+06	1.86804e+06	2.1147e+06	1.64393e+06	1.98986e+06	2.07527e+06	1.15637e+06	1.1289e+06	1.06239e+06
mws5041	189.123	86.0964	188.116	C8H16N2O3	[M+H]+	L-Glycyl-L-isoleucine*	Amino acids and derivatives	Amino acids and derivatives	19461-38-2	3	69240.4	51067.3	56026.1	31643.8	87375.2	65410.5	32155.6	82382.8	55084.6	29000.3	90144.1	90777	414839	46431.1	221430	434100	654426	870919	376360	301292	335252	419574	506555	731127	120459	62530.7	96820.5	69759.8	35298.7	147254	94500.5	127597	213718	361955	216507	146206	198317	230171	251549
NK10251888	203.15	70.0653	202.143	C8H18N4O2	[M+H]+	NG,NG-Dimethyl-L-arginine*	Amino acids and derivatives	Amino acids and derivatives	30315-93-6	3	324318	278534	366968	769008	685086	767385	431962	431929	372396	427241	462682	524432	824355	992638	998253	1.62451e+06	1.51711e+06	1.64483e+06	2.43837e+06	2.57769e+06	2.58568e+06	1.42217e+06	1.27092e+06	1.2992e+06	497745	625307	623703	1.16462e+06	1.04541e+06	1.15422e+06	746138	696137	699998	1.11013e+06	1.04088e+06	1.07316e+06	489552	665230	637070
Lmgn001670	137.027	108.023	138.032	C7H6O3	[M-H]-	Salicylic acid	Phenolic acids	Phenolic acids	69-72-7	3	57946.2	58100.7	56584	22077.8	28055.7	18688.4	21645.8	24836.2	29709.9	38966.7	33960.9	40079.6	32308.4	27673.8	28243.7	37941.1	46987.8	46383.6	34625.9	44342.8	28596.6	23996.5	33635.3	51369.4	54818.6	48420.4	56888.2	94190.6	79371.7	80761.8	43690.8	51308	42448.3	64959.9	48981.7	41339.4	43967.6	53238.2	55807.7
MW0150445	585.27	462.19	584.259	C28H36N6O8	[M+H]+	Gly-Phe-Asn-Thr-Phe	Amino acids and derivatives	Amino acids and derivatives	-	3	16588.7	19828.1	15634.6	19757.6	18765.2	27032.8	15732.2	18000.7	18621.3	22887.3	18919.6	17676.4	20378.8	19454.1	19160.1	35460	39400.6	40239	45586.4	35033.2	36701.6	69425.6	62473	68628.1	21666.9	15928.6	17576.4	60413.5	49965.4	47574.5	51429	46443.4	39229.2	44217.4	53194.8	43757.1	45617.4	35998.3	48698.5
pma6460	337.093	163.04	338.1	C16H18O8	[M-H]-	4-O-p-Coumaroylquinic acid	Phenolic acids	Phenolic acids	32451-86-8	3	106338	118737	90605	188162	185987	157632	169145	186637	144302	178499	133829	147783	115237	131508	136491	120739	138978	116308	61293.6	72052	68217.1	78676.5	103729	86302.6	50829.3	64178.8	52340.4	69487.5	90352	86516.3	42725.9	62449.9	71391.9	83303.8	90738.3	77250.2	97148.3	95436	108761
MWSHY0141	163.039	107.05	162.032	C9H6O3	[M+H]+	7-Hydroxy-4-chromone	Others	Chromone	59887-89-7	3	1.48357e+06	2.12108e+06	2.35041e+06	2.42462e+06	2.46135e+06	347617	2.02881e+06	1.91054e+06	2.11762e+06	1.35889e+06	1.77165e+06	1.55398e+06	1.85635e+06	1.13644e+06	1.88439e+06	2.40867e+06	1.80853e+06	1.88685e+06	1.25542e+06	1.7303e+06	1.76643e+06	1.76369e+06	1.8693e+06	1.73686e+06	1.68298e+06	1.79793e+06	2.13943e+06	2.4774e+06	3.04959e+06	2.3614e+06	3.39869e+06	1.87707e+06	2.10193e+06	2.94603e+06	3.46624e+06	3.15687e+06	1.65467e+06	1.86146e+06	2.2201e+06
MWS5206	181.051	135.045	182.058	C9H10O4	[M-H]-	4-Hydroxyphenyllactic Acid*	Phenolic acids	Phenolic acids	306-23-0	3	17737.3	54279	61893.8	70699	70272.1	64023.8	76438.1	65668	90558.9	74973	77665.5	71452.7	87280.8	71903.6	74350.1	47142	50934.6	52593.6	49686.7	58499.2	58760.9	49618.2	38703.4	38976.3	37295.6	34051.2	24088.4	21760	34662.9	23066.3	24690.1	21002.8	13659	32652.5	28883.5	17367.8	44819.2	50584.4	46492.3
MW0152311	561.25	335.09	560.244	C22H36N6O11	[M+H]+	Leu-Glu-Asn-Gly-Glu	Amino acids and derivatives	Amino acids and derivatives	-	3	1.7599e+06	1.58175e+06	1.89548e+06	1.59011e+06	1.83333e+06	1.89919e+06	1.28149e+06	1.73562e+06	985509	1.85054e+06	2.03754e+06	2.82323e+06	941673	713601	884695	365774	337704	325137	535382	530017	455269	477170	286668	396212	572590	458110	654410	540760	615887	477449	442566	355815	457375	560134	305136	445766	1.07173e+06	803095	845865
Lmrj002087	247.129	86.09	246.122	C10H18N2O5	[M+H]+	L-Isoleucyl-L-Aspartate	Amino acids and derivatives	Amino acids and derivatives	-	3	93789.9	225229	74786.1	130101	87804.2	77766.6	109037	111475	112476	281709	81845.9	113365	143267	179739	395772	176080	130112	115464	185953	216520	229250	110384	191745	107345	145899	132227	143808	163904	210716	201662	112910	86741.7	115390	151119	187302	168430	77563.1	99537.7	92582.7
MW0155501	449.13	169.01	450.143	C24H22N2O7	[M-H]-	Phe-TyrMe-OH	Amino acids and derivatives	Amino acids and derivatives	-	3	573435	585634	536272	614967	484203	380779	584132	565875	563749	492058	686611	498173	323062	536108	411093	421197	362919	454720	400015	561557	562972	624634	541354	569349	874245	545996	539058	303593	307472	519894	2.20298e+06	700293	695598	909443	1.00346e+06	982780	521710	706271	493285
MW0152387	623.34	461.29	622.333	C29H46N6O9	[M+H]+	Leu-Ile-Tyr-Thr-Asn	Amino acids and derivatives	Amino acids and derivatives	-	3	94680	100087	118701	256006	318020	228795	709273	798560	1.017e+06	395318	287604	367344	1.38884e+06	1.71402e+06	1.50083e+06	580503	430568	503210	1.47629e+06	1.57199e+06	2.22655e+06	872714	774462	434854	310503	320722	333971	195136	249326	235460	61905	59687.3	56668.3	183650	144381	166855	373708	328378	486970
pmb2228	538.387	184.073	537.379	C27H56NO7P	[M+H]+	LysoPC 19:0	Lipids	LPC	108273-88-7	3	8224.9	10786.5	11398.6	17996.5	17335.1	10293.6	11631.5	16653.9	21498.8	26629	18231.9	16184.2	44876	42220.8	33705.3	70327.2	61973.1	69107.7	41603	30715.2	39078.3	185365	145519	191733	33487.4	34646.5	44200.6	43773.2	36252.9	28212.3	10974.9	12616.1	12218.2	31528.6	44957.9	30230	36593.6	39428.6	43504.4
Wbtp003318	247.06	153.02	246.053	C13H10O5	[M+H]+	3,4,5,3'-tetrahydroxybenzophenone	Flavonoids	Other Flavonoids	-	1	1.21177e+06	661760	805079	636793	984461	773552	869406	642219	952987	656511	774212	877501	1.36657e+06	1.4791e+06	1.5065e+06	1.36629e+06	1.26085e+06	1.42444e+06	1.27856e+06	1.17437e+06	1.0511e+06	1.09784e+06	1.03532e+06	1.27746e+06	492075	414613	385218	303725	300071	412510	597511	582134	618561	563285	460932	505966	903900	639090	645182
mws1589	503.16	179.06	504.169	C18H32O16	[M-H]-	D-Panose*	Others	Saccharides	33401-87-5	3	654221	598359	647540	868647	784827	631480	531293	515162	517730	604033	421068	629525	370360	458823	421232	518916	404911	427876	745892	439730	451281	543851	583435	649960	698107	716345	790139	1.07099e+06	865533	1.02251e+06	1.80618e+06	1.52291e+06	1.74908e+06	2.0609e+06	1.39723e+06	1.55393e+06	988926	988944	876635
mws0596	154.05	136.039	153.043	C7H7NO3	[M+H]+	3-Hydroxyanthranilic acid	Alkaloids	Phenolamine	548-93-6	3	210602	283469	226388	390993	329532	397842	347941	396790	387096	389607	613531	468979	400792	320592	543972	255790	263191	273902	334721	246900	240046	264520	179755	268254	101456	197420	364794	352482	326463	349412	172742	206961	134160	233882	141232	70450.3	347135	347690	383928
MW0145747	492.19	70.06	491.186	C18H29N5O11	[M+H]+	Asn-Glu-Thr-Glu	Amino acids and derivatives	Amino acids and derivatives	-	3	537544	402439	452281	910996	700347	748206	622736	709961	715839	505125	546825	585152	401188	520783	115000	283705	303815	254598	274634	283591	286181	246161	250530	324444	719805	575356	643702	726431	657390	600246	489501	579564	451816	514388	533423	561472	563404	647438	707518
mws0675	335.064	123.055	334.057	C11H15N2O8P	[M+H]+	β-Nicotinamide mononucleotide	Nucleotides and derivatives	Nucleotides and derivatives	1094-61-7	3	115285	139899	119458	110343	170819	185049	313741	265864	262291	248835	235300	247863	587809	806127	782209	233817	257683	223987	451562	423471	487896	419427	437868	382762	126327	127028	172374	110002	107357	126176	118346	153620	174992	102274	99989.1	112969	257000	239513	223341
pmb0874	478.29	337.27	477.286	C23H44NO7P	[M+H]+	LysoPE 18:2(2n isomer)	Lipids	LPE	-	1	6.7612e+06	8.63783e+06	9.09376e+06	1.11535e+07	1.21296e+07	1.09123e+07	1.65571e+07	2.13087e+07	1.98257e+07	2.16919e+07	1.86856e+07	2.00123e+07	4.13696e+06	4.87794e+06	4.93555e+06	3.03814e+06	2.10189e+06	3.48992e+06	6.57665e+06	7.73636e+06	7.26802e+06	4.087e+06	3.45842e+06	3.54278e+06	1.47822e+07	1.48951e+07	1.57466e+07	1.0764e+07	8.26869e+06	9.38734e+06	8.95772e+06	8.27168e+06	8.82602e+06	8.90847e+06	9.43098e+06	8.46267e+06	1.48968e+07	1.39336e+07	1.97764e+07
pme0230	268.1	136.06	267.097	C10H13N5O4	[M+H]+	Adenosine	Nucleotides and derivatives	Nucleotides and derivatives	58-61-7	1	879817	923876	747445	1.68501e+06	1.95659e+06	2.07614e+06	2.8109e+06	2.23e+06	2.26466e+06	1.86008e+06	1.9821e+06	1.98291e+06	2.77176e+06	3.01097e+06	2.86664e+06	1.64357e+06	1.50556e+06	1.40742e+06	3.72661e+06	3.56121e+06	3.91105e+06	2.12606e+06	2.11483e+06	2.07031e+06	361810	371523	458943	365751	443939	404981	512422	559037	555727	383656	454346	438878	1.47272e+06	1.21633e+06	1.4846e+06
MWS2984	153.05	136.03	152.045	C4H4N6O	[M+H]+	8-Azaguanine	Nucleotides and derivatives	Nucleotides and derivatives	134-58-7	3	689702	520255	578260	1.51014e+06	1.08612e+06	1.27872e+06	745789	529368	699222	589650	542590	589775	662746	645702	580885	508064	581433	668724	376366	362118	430943	637303	710824	946631	637725	624044	690016	1.02487e+06	792812	770054	1.2328e+06	1.3444e+06	1.47219e+06	875401	762620	775191	657555	501463	754208
pme0500	503.16	323.1	504.169	C18H32O16	[M-H]-	D-Melezitose	Others	Saccharides	597-12-6	3	331287	507697	510895	387288	417144	334478	358409	329558	388763	318230	360377	348229	233942	299335	198113	219869	234425	296272	378191	263924	276588	289773	306121	360010	372380	309423	294205	385251	456762	408075	600524	578595	760885	678082	738631	642423	469884	453578	410356
MW0155178	547.21	366.13	546.207	C24H30N6O9	[M+H]+	Phe-Glu-His-Asp	Amino acids and derivatives	Amino acids and derivatives	-	3	455629	581718	586820	542091	448109	441238	454591	415831	415768	295848	338250	452908	529734	417582	477843	531062	493209	455121	336559	414734	357710	535135	494483	529709	709783	763385	844385	1.13854e+06	1.02085e+06	1.00999e+06	1.22696e+06	1.49236e+06	933009	1.07572e+06	1.0903e+06	1.40376e+06	644996	710122	647565
mws0025	125.02	79.02	126.032	C6H6O3	[M-H]-	Pyrogallol	Phenolic acids	Phenolic acids	87-66-1	2	156587	166175	143502	270222	203709	183147	174262	182232	210933	211122	187140	206282	248974	258749	230376	135640	129296	170589	145394	231591	191194	113200	128239	183967	344969	244845	378375	439782	300908	258968	220631	202624	268564	274058	257383	311135	178635	223558	135116
mws2105	229.086	211.075	228.079	C14H12O3	[M+H]+	Benzyl salicylate	Phenolic acids	Phenolic acids	118-58-1	3	29867.1	46957.1	42842.8	6184.02	52742.5	16182.8	42649.1	45087.1	33416.8	51246.3	52983.1	63103.7	34357.7	51508.3	36413.2	19829.2	20251.5	20735	22549.3	24974.5	38707.4	13537.6	12849.2	14920.4	74489.1	55457.7	72664.4	18501.5	23851.1	13552.1	16873.3	24930.3	31750.3	12308.7	17028	18956	64518.8	72466.2	45253.5
mws0874	346.06	211	347.063	C10H14N5O7P	[M-H]-	3'-Adenylic Acid	Nucleotides and derivatives	Nucleotides and derivatives	84-21-9	3	157759	148505	141996	78364.7	138703	156294	151305	127956	152984	126494	116967	92523.1	117925	121911	120060	68510.4	71936.8	89960.3	168113	159085	119122	103943	86814.4	109868	77943.7	61022.6	60679	120431	99404.6	102036	157828	178265	151663	101178	91424.1	126907	74913.4	102163	99838.5
MWS20145	451.12	289.07	450.116	C21H22O11	[M+H]+	Eriodictyol-7-O-glucoside	Flavonoids	Flavanones	38965-51-4	3	5.91168e+06	8.32919e+06	6.58519e+06	9.85936e+06	7.78496e+06	6.58964e+06	8.67476e+06	7.42953e+06	4.67718e+06	1.24174e+07	1.09656e+07	6.02764e+06	1.35518e+07	1.16737e+07	1.07099e+07	2.06442e+07	1.46118e+07	1.19074e+07	1.18429e+07	1.38228e+07	1.36187e+07	1.75898e+07	2.19405e+07	1.60372e+07	4.36806e+06	5.16178e+06	4.41748e+06	5.66115e+06	5.05685e+06	7.87452e+06	8.06545e+06	5.43532e+06	8.68086e+06	6.46271e+06	4.4113e+06	8.0024e+06	1.00428e+07	9.03933e+06	7.60039e+06
Hmbn002692	517.158	175.04	518.164	C22H30O14	[M-H]-	6'-O-Feruloyl-D-sucrose	Phenolic acids	Phenolic acids	118230-77-6	3	71891.9	81681.6	85247.7	72007.2	36248.5	50123.2	48763.1	56993.3	50664.5	54710.5	75020.6	53045	49951	42896	37282.1	64265.6	49107.6	56873.4	67023.3	62412.7	72060.9	58413.9	79343	87471.9	101664	124875	122480	118951	108206	122768	157644	125509	149313	144141	151102	142901	66435.4	57035	73901.9
Hmcp002187	509.13	347.07	508.122	C23H24O13	[M+H]+	Limocitrin-3-O-galactoside	Flavonoids	Flavonols	-	3	1.3389e+06	1.31305e+06	1.43904e+06	1.3251e+06	1.42796e+06	1.45506e+06	1.85881e+06	1.27311e+06	1.2684e+06	1.7798e+06	1.81412e+06	1.69421e+06	412560	885265	448030	272155	283956	304387	279536	384579	389651	1.21184e+06	268914	262573	712040	540310	636096	820356	824954	795332	707672	517851	601027	662550	706392	605657	754200	1.12438e+06	881513
mws0981	178.037	136.015	179.044	C6H5N5O2	[M-H]-	Isoxanthopterin	Nucleotides and derivatives	Nucleotides and derivatives	529-69-1	3	38276.5	41351.5	41430.1	32000.2	38605	35626.1	47546.5	48517.4	47749.6	40702.2	40249.4	46738.4	78461.2	72893.1	81287.3	46299.3	37709.8	36435.9	44103.8	40853	39039.3	51489.9	40338.5	43527.2	28458.6	26316.1	28509.2	49317.1	38353.4	28233.1	25574.7	38782.9	47030.1	37269.5	25771.2	30906.4	30529.3	33588.2	48871.2
MWSmce040	153.05	65.04	152.047	C8H8O3	[M+H]+	Isovanillin	Phenolic acids	Phenolic acids	621-59-0	3	317640	362398	214597	192272	249420	205322	351378	264113	332478	184605	410713	388216	362052	497488	389824	209269	484191	650637	719798	783482	897782	352060	398372	522349	765912	847369	655973	689775	841357	1.09253e+06	381759	605438	540297	1.25708e+06	1.24544e+06	1.02042e+06	862942	788922	645616
mws0232	377.15	243.09	376.138	C17H20N4O6	[M+H]+	Riboflavin (Vitamin B2)	Others	Vitamin	83-88-5	3	1.28866e+06	1.32887e+06	1.19181e+06	2.1087e+06	2.0627e+06	1.80918e+06	1.7941e+06	2.14928e+06	2.13685e+06	2.17131e+06	1.6812e+06	2.35438e+06	3.26279e+06	2.4166e+06	2.64962e+06	2.37625e+06	1.81001e+06	1.78174e+06	2.35389e+06	2.36568e+06	2.45361e+06	2.85054e+06	2.90008e+06	2.59455e+06	1.59202e+06	1.26215e+06	2.05931e+06	1.48755e+06	1.77991e+06	1.68624e+06	1.31296e+06	1.38423e+06	1.27017e+06	1.35093e+06	1.21403e+06	1.31901e+06	3.01181e+06	2.29358e+06	2.24013e+06
Lmmn004526	695.13	271.05	696.133	C33H28O17	[M-H]-	Maclurin-3-C-(2''-P-Hydroxybenzoyl-6''-Galloyl)Glucoside	Phenolic acids	Phenolic acids	92631-85-1	2	1.80869e+06	1.93728e+06	1.66309e+06	1.41581e+06	1.59614e+06	1.52352e+06	1.75725e+06	1.61434e+06	1.71521e+06	915821	812096	894008	1.17449e+06	1.15542e+06	1.17423e+06	732609	1.06182e+06	951100	1.07005e+06	963668	930765	1.0574e+06	972626	1.02655e+06	1.53324e+06	1.72729e+06	2.03022e+06	1.87439e+06	1.83206e+06	1.8666e+06	902910	1.07187e+06	872211	1.34483e+06	1.23749e+06	1.21949e+06	1.44577e+06	1.33048e+06	973938
Lmsn004322	503.12	179.035	504.127	C24H24O12	[M-H]-	1,6-Di-O-caffeoyl-β-D-glucose	Phenolic acids	Phenolic acids	-	3	139420	246273	189431	219132	214386	191247	232476	250647	222583	362550	344310	294964	361738	254584	398944	89794.6	157978	184208	177400	170112	105509	262470	252554	159755	71383.6	187093	179878	187382	211753	202952	168490	104422	143140	136870	112639	124701	235028	229551	215686
pmp000579	463.12	301.07	462.116	C22H22O11	[M+H]+	Diosmetin-7-O-galactoside*	Flavonoids	Flavones	-	1	4.54772e+06	4.55034e+06	5.04394e+06	4.84346e+06	3.83433e+06	3.50845e+06	4.37797e+06	4.27774e+06	3.55278e+06	2.7429e+06	3.20673e+06	3.23472e+06	979407	977942	829407	1.22476e+06	1.46649e+06	1.19841e+06	1.11181e+06	1.08773e+06	854487	1.48274e+06	1.22221e+06	1.07053e+06	2.89907e+06	2.67574e+06	3.24981e+06	3.81233e+06	4.43156e+06	4.36818e+06	4.19052e+06	3.96274e+06	3.767e+06	4.15541e+06	4.29735e+06	3.79692e+06	3.2834e+06	2.55053e+06	2.9232e+06
pmn001646	865.2	577.14	866.206	C45H38O18	[M-H]-	Procyanidin C1	Tannins	Proanthocyanidins	37064-30-5	3	56937.5	61599	52400.8	100802	90007	87443.1	74571.2	60065.7	56392.3	68457.4	67313.2	46517.1	120167	113169	127293	68185.9	68238.7	56943.4	63813.5	62396.8	76629.9	53350.3	52827.4	56676.4	41665.6	32011.3	42983.4	42751.1	41316.9	43236.6	32605.5	56239	59293.8	52818.5	62243.7	50080.5	111973	107978	111816
pmb0725	669.181	331.081	668.174	C33H32O15	[M+H]+	Tricin-7-O-(2''-feruloyl)glucoside	Flavonoids	Flavones	-	3	150087	155509	191003	191637	197852	208442	169938	199761	198031	265111	186051	228153	49784.8	51758.5	68320.8	49566.8	47886.8	34844.9	70051.7	31926	55150.5	53717.6	37127.1	42702.1	322196	263446	313732	453790	495488	471218	188438	179766	159556	286271	297645	340010	153276	206770	203252
Zmhn002422	355.103	193.052	356.111	C16H20O9	[M-H]-	1-O-Feruloyl-β-D-glucose	Phenolic acids	Phenolic acids	7196-71-6	3	1.31955e+06	1.68099e+06	1.77902e+06	1.63456e+06	1.63956e+06	2.08268e+06	1.8107e+06	1.93366e+06	1.65398e+06	1.2774e+06	1.2456e+06	1.42264e+06	993007	1.17101e+06	1.15893e+06	1.44295e+06	1.22746e+06	1.5375e+06	1.55865e+06	1.61212e+06	1.75736e+06	1.70184e+06	1.40499e+06	2.22534e+06	2.29389e+06	2.99606e+06	2.31385e+06	3.28984e+06	2.7406e+06	3.55447e+06	2.73003e+06	2.6264e+06	3.04004e+06	3.49985e+06	3.46946e+06	3.49535e+06	1.57765e+06	2.02918e+06	1.95765e+06
MWSmce608	148.096	74.024	147.089	C6H13NO3	[M+H]+	4-Hydroxy-L-Isoleucine	Amino acids and derivatives	Amino acids and derivatives	781658-23-9	3	207250	289509	222059	407485	315558	464789	230714	189326	238623	188197	297380	285853	293284	285252	354131	401342	459805	380871	535071	437810	505460	369531	377178	377965	278854	324899	256953	286183	216940	243897	331013	371850	342124	257757	259759	255980	281515	231421	328605
Lmbn001467	158.082	116.072	159.089	C7H13NO3	[M-H]-	5-Acetamidopentanoic Acid	Organic acids	Organic acids	1072-10-2	3	12994.3	14135.8	16002.8	30273.3	23696.6	39307	23799.3	19818	21998.7	29183.1	19845.3	36860.8	28420.8	26689	27870.4	13688.8	19489.1	17883.3	16394.6	23352.8	19078.1	12444.2	12332.8	11445.4	19081.9	23047.7	20838.2	32221.6	26186.5	25945.9	11112.4	11215.7	9433.16	20375.2	17030.2	15487.7	14412.7	23337.7	14974.2
mws2125	166.975	78.9591	167.982	C3H5O6P	[M-H]-	Phosphoenolpyruvate	Organic acids	Organic acids	138-08-9	3	949481	870329	910763	620646	590514	573259	741957	609635	655544	615260	499496	515603	433063	452669	484795	294594	286566	292815	468844	506405	518018	271289	222219	282094	534639	549027	599171	372719	452338	399709	745045	863466	733320	574000	584726	560998	627527	669371	718335
Lmbn002644	119.05	93.0346	120.058	C8H8O	[M-H]-	4-Methylbenzaldehyde*	Others	Aldehyde compounds	104-87-0	3	31892.2	38206.5	42384.7	82024.6	86299.6	105405	76077	76334.8	61934.4	80202.4	55542.1	6670	74996.5	86911.6	84347.9	114076	122583	125339	69977	76380.8	101637	124835	88314.6	122066	47508.1	46607	46815.4	80848.2	83174	94633.8	143591	138635	138922	78527.4	107657	82817.2	72563.6	78849.1	79038
pmb3107	359.098	182.022	360.106	C15H20O10	[M-H]-	Glucosyringic Acid	Phenolic acids	Phenolic acids	-	1	3.68617e+06	4.13605e+06	3.29729e+06	4.69917e+06	4.81343e+06	4.60761e+06	4.16551e+06	3.2328e+06	3.94464e+06	3.81874e+06	3.56142e+06	3.3762e+06	3.01394e+06	3.57532e+06	3.51122e+06	4.00469e+06	4.52679e+06	4.34544e+06	2.98394e+06	3.52771e+06	3.65877e+06	3.98719e+06	3.99411e+06	4.73189e+06	2.18828e+06	2.07096e+06	1.98008e+06	1.91348e+06	1.95898e+06	2.13905e+06	2.495e+06	2.1429e+06	2.39301e+06	2.52336e+06	2.60235e+06	2.56183e+06	2.84725e+06	2.514e+06	2.61667e+06
mws1593	665.215	161.044	666.222	C24H42O21	[M-H]-	D-Maltotetraose	Others	Saccharides	34612-38-9	3	8897.4	15398.9	8736.88	16554	18292.6	16612.7	9494.68	19601.4	8090.1	20734.5	16641.5	15923.4	12904.1	9455.9	10227.3	13963.3	7660.47	11521.2	10580.1	9672.54	10881.5	10915.4	6824.82	17847.9	15311	11639.4	7101.05	39666.2	43284.1	35533.4	17570.5	23962.6	32612.3	32889.7	33088.4	46019.2	24162.8	25644.1	23950.3
MW0145264	478.29	337.27	477.281	C21H35N9O4	[M+H]+	Arg-Arg-Phe	Amino acids and derivatives	Amino acids and derivatives	-	3	7.47891e+06	5.88602e+06	8.46134e+06	8.79086e+06	7.60001e+06	1.07342e+07	1.50543e+07	1.36941e+07	1.4778e+07	1.78202e+07	1.46338e+07	1.76745e+07	3.22143e+06	3.48183e+06	5.0382e+06	2.18773e+06	2.18741e+06	2.90401e+06	3.8524e+06	5.89084e+06	6.36691e+06	2.472e+06	3.05386e+06	2.46613e+06	1.35023e+07	1.27242e+07	1.2924e+07	7.98417e+06	7.09949e+06	8.17381e+06	5.92584e+06	8.61619e+06	8.19085e+06	7.88228e+06	7.42721e+06	6.88365e+06	1.36951e+07	1.21925e+07	1.04039e+07
Hmtn001288	181.051	135.045	182.058	C9H10O4	[M-H]-	Methyl 2,4-dihydroxyphenylacetate*	Phenolic acids	Phenolic acids	67828-42-6	3	55418.2	63343.1	55303.3	73429.8	76464.3	87983.6	89028.1	77512.9	89435.1	68554.5	77553.1	109232	116719	84311.1	100530	44260.5	48205.5	51900.6	73472.6	83294.9	68619.2	50314.8	55304.2	62929.1	31058	30564.7	29425.9	31909.5	33638.3	36362.3	27020.6	26223.5	26428.3	22454.3	47000.4	15745.8	51324.9	56263.8	62204.5
Smnp003048	355.1	235.06	354.095	C16H18O9	[M+H]+	8-C-glucosyl-noreugenin	Others	Chromone	-	3	984408	1.20773e+06	1.07914e+06	888465	1.46287e+06	1.53119e+06	1.21608e+06	1.0692e+06	1.26991e+06	1.02892e+06	1.1471e+06	1.04674e+06	1.26312e+06	1.35956e+06	1.12244e+06	2.39698e+06	2.8248e+06	2.34824e+06	1.62808e+06	1.79747e+06	2.3021e+06	2.61408e+06	2.03004e+06	2.12875e+06	1.54925e+06	1.28052e+06	1.40145e+06	1.28216e+06	1.68905e+06	1.03574e+06	1.56283e+06	1.69662e+06	1.33393e+06	2.05643e+06	1.91406e+06	1.87131e+06	1.6014e+06	1.74972e+06	1.52541e+06
pmb1312	689.21	331.08	688.2	C33H36O16	[M+H]+	Tricin-4'-O-(guaiacylglycerol)ether-7-O-glucoside	Flavonoids	Flavones	-	1	2.76221e+07	3.0341e+07	2.85233e+07	2.28934e+07	2.26297e+07	2.18699e+07	2.31404e+07	1.82081e+07	2.74081e+07	3.05289e+07	2.8634e+07	2.28631e+07	4.05561e+06	4.36116e+06	3.62582e+06	5.53659e+06	5.68011e+06	7.4433e+06	5.69534e+06	5.26836e+06	6.88444e+06	6.33031e+06	6.75327e+06	4.85667e+06	1.41065e+07	1.63681e+07	1.51407e+07	1.83889e+07	2.07853e+07	2.14099e+07	1.89123e+07	2.47613e+07	1.71572e+07	2.2206e+07	2.45298e+07	2.33076e+07	1.69372e+07	1.57202e+07	1.48346e+07
mws2218	195.088	83.0604	194.08	C8H10N4O2	[M+H]+	Caffeine	Alkaloids	Alkaloids	58-08-2	3	454446	496852	562518	544358	485475	539380	472310	458988	442375	420110	530303	446696	267180	322126	320028	426183	352934	409170	388765	250258	312559	362117	395820	418189	285173	241509	250533	210059	275086	262600	282742	304997	283570	312984	389775	271774	318929	396022	322573
MW0150041	392.19	314.07	391.178	C16H29N3O6S1	[M+H]+	Glu-Ile-Met	Amino acids and derivatives	Amino acids and derivatives	-	3	1.64183e+07	1.44037e+07	16538964	1.567e+07	1.53952e+07	1.48266e+07	1.1355e+07	1.29251e+07	1.6932e+07	1.45695e+07	1.3333e+07	1.24051e+07	6.85211e+06	7.97647e+06	7.76644e+06	1.09751e+07	1.19769e+07	1.31914e+07	9.29563e+06	9.31086e+06	8.68008e+06	1.14774e+07	1.12221e+07	1.15903e+07	5.94305e+06	7.19372e+06	5.60914e+06	6.14647e+06	6.62074e+06	6.04904e+06	5.7872e+06	7.74761e+06	8.07869e+06	7.23072e+06	8.66837e+06	6.91329e+06	1.07255e+07	1.02908e+07	9.51506e+06
Lmqn000780	606.08	384.98	607.082	C17H27N3O17P2	[M-H]-	Uridine 5'-diphospho-N-acetylglucosamine	Nucleotides and derivatives	Nucleotides and derivatives	528-04-1	2	84699.8	100084	86259	162053	158140	179654	104646	80766.6	75293.1	129822	141279	119333	92872.9	89721.9	92852.3	102893	84265.3	100051	112540	88134.5	94514.9	162281	137833	105535	150024	142149	134359	318694	320145	376177	237632	187586	191846	295919	286085	248748	213360	220760	213259
Lmfn001584	497.094	169.014	498.101	C21H22O14	[M-H]-	Methyl 4,6-di-O-galloyl-D-glucoside	Phenolic acids	Phenolic acids	-	3	784783	759892	719400	1.18077e+06	1.11498e+06	1.25317e+06	922780	982393	737615	1.00213e+06	823328	956738	771268	691133	925870	481490	450968	473537	612760	709713	730880	723599	813911	661030	1.09271e+06	1.08616e+06	1.02832e+06	582438	728381	494375	591233	616808	514449	1.0414e+06	1.04393e+06	1.08874e+06	648163	814478	1.04447e+06
MWS201400	304.166	188.071	303.158	C16H21N3O3	[M+H]+	Val-Trp	Amino acids and derivatives	Amino acids and derivatives	24587-37-9	3	107066	31422.5	80110.9	102283	133915	150053	79937	61223.6	18668.1	9	125443	100967	238972	217678	246079	497042	518010	419080	343972	329853	298735	389973	397541	405698	153648	117286	121689	183162	223419	167069	174306	148486	146112	158887	157341	179142	212437	235554	176180
MW0146229	467.19	153.02	466.185	C24H26N4O6	[M+H]+	Asp-Phe-Trp	Amino acids and derivatives	Amino acids and derivatives	-	3	4.83275e+06	4.4212e+06	4.82743e+06	9.70358e+06	1.17343e+07	1.0095e+07	1.11355e+07	1.172e+07	1.28441e+07	1.23444e+07	1.0617e+07	1.12835e+07	8.73635e+06	1.04652e+07	1.04386e+07	4.98764e+06	5.29706e+06	5.77464e+06	6.08013e+06	4.55238e+06	6.02504e+06	2.14411e+06	5.13062e+06	1.59982e+06	6.33993e+06	8.21111e+06	5.02898e+06	1.98736e+07	2.01778e+07	2.01205e+07	9.6072e+06	8.43154e+06	1.0158e+07	9.0343e+06	1.49251e+07	1.0323e+07	5.15877e+06	8.28436e+06	9.07704e+06
Rfmb320	144.102	84.0813	143.095	C7H13NO2	[M+H]+	1-Methylpiperidine-2-carboxylic acid	Organic acids	Organic acids	7730-87-2	3	636812	710064	614490	754386	941497	903991	757845	794976	860608	913030	985892	1.30392e+06	789516	866605	967717	981164	783069	972306	733723	721787	980100	909397	783355	421238	717262	749136	982534	1.24161e+06	1.33367e+06	949643	683628	457695	578025	826131	767869	891062	1.4842e+06	1.39221e+06	1.60027e+06
mws1648	111.045	69.0333	112.052	C6H8O2	[M-H]-	Cyclohexane-1,3-dione	Others	Ketone compounds	504-02-9	3	39657.4	47056.4	38821.3	47735.4	41500.2	32633.3	32393	40051.6	43884.6	45514.5	49229.4	38980	23070.4	22148.9	30409.3	9389.2	17847.4	13459.4	22466.1	13308.5	18558.2	7238.71	12588.1	22110.4	43448.3	40009	41060.3	39075	41511.5	40139.5	39624.4	30481.1	28554.9	51679.4	38784.5	46118	38374.6	37361	23920.7
MWS201405	319.141	110.072	318.133	C15H18N4O4	[M+H]+	His-Tyr	Amino acids and derivatives	Amino acids and derivatives	35979-00-1	3	67018.7	65802.5	97244.8	103550	95603	97627.9	73746	90171.9	86338.3	100410	87376	151416	365974	332071	371653	288825	265567	189542	275634	249314	233601	268037	227870	200382	114684	95179	131208	132672	130678	178769	116452	108640	90092.1	99667.8	114304	118927	121976	149041	188200
pmb3045	505.099	329.066	506.106	C23H22O13	[M-H]-	Tricin-7-O-Glucuronide	Flavonoids	Flavones	-	3	71197.8	88394.2	51021.9	104204	89252.1	69361.2	78730.7	64856.5	67657.6	74355.9	53204.4	57449	26412.6	25492.6	30690.7	54115.9	51924.7	48091	44788.9	32675.9	37134.1	59322.5	34814.8	52918.5	102027	80692.3	69674.9	103604	109321	134651	97205.1	88728.7	161112	85043.4	85514.5	123947	62583.7	76343.8	58736.5
MWSmce264	153.06	123.049	154.063	C8H10O3	[M-H]-	Hydroxytyrosol	Phenolic acids	Phenolic acids	10597-60-1	3	109764	114329	122471	127275	147135	106465	132778	110190	159330	169474	135849	123022	197764	236880	204278	126398	120677	118527	150158	117827	127504	119047	139120	119915	70885.6	58360.5	71869.6	100564	76116.1	68716.6	88918.5	48728.3	81960.7	74463.3	83491.3	62069.3	112131	117188	110770
MWS20203	785.084	301	786.092	C34H26O22	[M-H]-	Tercatain	Tannins	Tannin	103744-87-2	3	20721.7	58651.7	49781.7	125697	173477	120699	108044	20434.3	29824.8	158568	153296	148537	206274	179591	229416	132955	146366	152636	141864	149051	157294	113327	140507	130907	134213	127533	151453	140906	139898	159586	110947	129432	114631	126710	124644	103481	127153	129588	186583
Hmqn003054	329.235	311.221	330.241	C18H34O5	[M-H]-	9,10,11-Trihydroxy-12-octadecenoic acid	Lipids	Free fatty acids	61911-67-9	3	27959.3	29403.4	30070.8	24870	20855.3	27587.9	44639.3	36721	41134.9	31171.6	29333.2	36607.3	34350.6	43787.6	37630.9	20158.4	18182.6	25195.5	55152.4	50421.2	50034.3	24472	22250.5	27561.9	53217.4	42608.8	49687.6	23484.7	33134.7	27963.8	34939.6	35370.7	34715.3	38911.3	42037.1	37663.8	29396.1	41030.6	35195.9
MW0004001	154.09	110.06	112.016	C5H4O3	[M+H]+	3-Furoic acid	Organic acids	Organic acids	488-93-7	3	475285	562629	578063	1.16474e+06	1.28634e+06	1.53865e+06	1.4475e+06	1.31303e+06	1.398e+06	1.76255e+06	1.90327e+06	1.47889e+06	2.02199e+06	2.66069e+06	2.57612e+06	843014	949614	575064	716559	992896	869952	953650	967604	1.04052e+06	738992	971465	1.06173e+06	856600	749155	634196	504093	332593	357052	554716	574464	486963	1.3574e+06	1.60063e+06	1.4217e+06
pmn001534	787.1	617.08	788.107	C34H28O22	[M-H]-	1,2,3,6-Tetra-O-galloyl-β-D-glucose	Phenolic acids	Phenolic acids	79886-50-3	1	1.02068e+07	8.90361e+06	1.0152e+07	1.51684e+07	1.36513e+07	1.38454e+07	1.11501e+07	1.16904e+07	1.10773e+07	1.33713e+07	1.34702e+07	1.45542e+07	2.33254e+07	2.30546e+07	2.3826e+07	2.17716e+07	1.88182e+07	2.05994e+07	2.12012e+07	2.19937e+07	1.89167e+07	1.67872e+07	2.03041e+07	2.25654e+07	1.84008e+07	1.63417e+07	1.82594e+07	2.43793e+07	1.97667e+07	2.10601e+07	1.26582e+07	1.76976e+07	1.45799e+07	1.87174e+07	1.90156e+07	1.75721e+07	1.40392e+07	1.26293e+07	1.78256e+07
MW0150108	592.3	531.24	591.29	C28H41N5O9	[M+H]+	Glu-Phe-Pro-Leu-Ser	Amino acids and derivatives	Amino acids and derivatives	-	3	9034.68	10049.2	18285.1	15517.3	23694.8	25611.7	16630	25919.1	31872.9	22615.6	46312.3	69883.5	15236.4	12342.2	16396.4	11911.4	5190.53	9654.42	9281.06	8681.42	6737	9473.7	10589	4451.75	40804.2	41386.8	47065.2	34607.5	26982.1	25661.1	26264.4	26728.5	23347.6	25768.6	22411.6	24017.8	16703.2	17517.6	16771.6
mws0103	146.06	91.0542	145.053	C9H7NO	[M+H]+	Indole-3-carboxaldehyde	Alkaloids	Plumerane	487-89-8	3	57292.9	90599.8	77512.1	89259.1	54965.2	53398.1	60247.9	101929	77611.7	55106	74763.6	74080.2	72294.2	64522.5	69801	110100	105522	84075.1	70135.5	47039.9	58214.2	80708.7	109878	93291.7	72318.7	91582.1	65606.2	117187	152548	144940	81382.2	76937.6	81638	104291	113677	80115.2	77847.1	62819.2	89924.3
pme0057	136.043	118.032	135.035	C4H9NO2S	[M+H]+	L-Homocysteine	Amino acids and derivatives	Amino acids and derivatives	6027-13-0	3	88818.8	66587.8	117993	607076	742459	835719	79848.5	77684.4	76022.3	140854	175996	228695	440648	511237	642743	3.9027e+06	5.29534e+06	4.43071e+06	1.87657e+06	1.64436e+06	2.42532e+06	2.90409e+06	3.18422e+06	2.86251e+06	252633	251675	369590	1.18233e+06	1.02786e+06	1.45512e+06	514684	708052	653526	1.65955e+06	1.36173e+06	1.58573e+06	940667	639807	818584
mws4163	665.215	485.15	666.222	C24H42O21	[M-H]-	Nystose	Others	Saccharides	13133-07-8	3	33018.6	32306.6	32185.7	134976	129238	97199.1	22160.7	25970.4	20678.3	73448.2	83334.1	101770	37517.3	55445.9	40805.3	62658	85358.6	80373.9	26599.4	33071.5	35089.6	45954.5	55760.2	49825.2	43096	41142.6	33029.6	250500	308818	198978	66067.6	83852.5	95391.9	216581	252480	200518	84703.2	79803.4	104780
MW0155341	531.21	496.17	530.201	C25H30N4O9	[M+H]+	Phe-Ser-Tyr-Asp	Amino acids and derivatives	Amino acids and derivatives	-	3	86156.5	31494.7	58989.1	56217.7	99152.4	40054.5	93782.2	105523	35589.3	107053	109833	125419	110843	140584	105317	26681.9	27715.6	31785	51321.5	34112.5	45543.5	26376	47229	49110.6	55913.5	94814.6	34883.2	88342.3	71685.6	72877.6	53812.8	45207.2	31524.8	71812.9	78012.5	82139.5	99763.5	54080	89540.8
Lmcp005645	331.08	287.05	330.074	C17H14O7	[M+H]+	Quercetin-3,4'-Dimethyl Ether	Flavonoids	Flavonols	33429-83-3	2	307428	198381	242695	264080	198705	204413	255909	275396	325233	378243	322720	335277	131897	115837	103545	100630	97129.9	93202	58442.9	110942	103369	105707	136878	165218	124908	87057	94783.8	182140	229199	214725	249369	178474	98861.9	103376	141567	182969	164882	252164	223451
MW0139227	245.08	91.05	244.074	C14H12O4	[M+H]+	Oxyresveratrol	Others	Stilbene	29700-22-9	3	430090	562924	454408	241799	311121	305722	258664	223484	221713	731675	747590	587745	491103	676347	709965	1.99851e+06	2.16622e+06	2.29782e+06	1.19269e+06	1.2794e+06	1.20854e+06	766175	782091	1.25406e+06	753721	1.11768e+06	889496	773109	874242	701859	263973	199587	164962	354886	325901	294019	2.37316e+06	2.28828e+06	2.53169e+06
MWS80007	311.223	249.221	312.23	C18H32O4	[M-H]-	13-Hydroperoxy-9Z,11E-octadecadienoic acid*	Lipids	Free fatty acids	23017-93-8	3	24116	22435.8	15237.5	38866.3	61137.3	47193.7	29094.2	29935.5	33854.1	55069	49651.7	56110	71782	80004.8	90461.2	23645.8	37814.1	19559.8	19023.9	21654.6	21041.7	18317.5	24253.9	19581.6	17456.4	26562.5	19740.7	18937.9	18689.1	24038.9	14812.4	18989.9	20803	15301.5	12175.7	15521	36459.2	29225	43742.7
MW0155990	332.14	152.07	331.138	C13H21N3O7	[M+H]+	Pro-Ser-Glu	Amino acids and derivatives	Amino acids and derivatives	-	3	968903	1.03333e+06	1.05132e+06	1.32698e+06	1.37819e+06	1.45593e+06	1.5861e+06	1.98471e+06	1.94174e+06	1.67375e+06	1.56379e+06	1.64623e+06	2.47605e+06	2.60142e+06	2.64804e+06	1.02706e+06	1.22539e+06	1.04759e+06	1.04364e+06	1.30687e+06	1.17249e+06	1.16013e+06	1.12658e+06	775583	1.17553e+06	1.21694e+06	1.43134e+06	918033	896136	795665	479853	621716	528279	685576	585181	580476	1.98309e+06	1.42291e+06	1.545e+06
pme0075	188.056	128.035	189.064	C7H11NO5	[M-H]-	N-Acetyl-L-glutamic acid	Amino acids and derivatives	Amino acids and derivatives	1188-37-0	3	245260	198694	225482	285685	280325	256114	207379	209495	240465	246139	242704	260958	350001	303611	343365	758804	910297	729591	393798	435816	456111	421352	435629	350592	306702	270432	303171	509775	491363	549069	330454	399909	398647	658285	642491	687955	251628	262418	266627
pme2589	159.03	87.0437	160.037	C6H8O5	[M-H]-	2-Oxoadipic acid	Organic acids	Organic acids	3184-35-8	3	124827	115341	105864	147612	169660	138436	94792.4	108664	19136	173321	156713	184780	146382	143034	138953	97288.6	137212	130655	145755	129947	146853	112797	117078	131746	131155	111417	140751	256826	339459	151722	109472	103789	87138.3	176556	138266	145548	125944	136112	121656
pmb3042	491.12	329.1	492.127	C23H24O12	[M-H]-	Tricin-5-O-Glucoside	Flavonoids	Flavones	32769-00-9	3	6.8936e+06	4.18977e+06	6.20494e+06	4.98545e+06	5.02244e+06	5.07723e+06	3.7529e+06	2.82112e+06	3.67603e+06	3.62672e+06	3.60277e+06	3.62871e+06	2.20527e+06	1.42844e+06	2.03454e+06	3.17226e+06	2.74525e+06	2.87936e+06	1.71291e+06	2.00745e+06	2.40373e+06	2.96371e+06	2.03653e+06	2.92546e+06	4.80757e+06	5.47074e+06	3.96246e+06	6.21455e+06	5.869e+06	3.72196e+06	5.56993e+06	8.31702e+06	8.00407e+06	5.41291e+06	5.36646e+06	6.49023e+06	3.54956e+06	4.15488e+06	3.54666e+06
MW0151043	547.21	377.19	546.207	C24H30N6O9	[M+H]+	His-Phe-Glu-Asp	Amino acids and derivatives	Amino acids and derivatives	-	3	226284	174309	165715	301503	269506	273271	372295	271760	276281	379426	364718	313146	1.88341e+06	2.09787e+06	1.81319e+06	1.14537e+06	920461	1.0126e+06	1.16364e+06	1.28196e+06	946519	953694	895574	1.3607e+06	546364	480178	450376	542529	418276	399547	287778	244146	192345	258022	245941	207636	687657	608277	741806
pmn001368	699.251	537.197	700.258	C32H44O17	[M-H]-	Olivil-4,4'-Di-O-glucoside	Lignans and Coumarins	Lignans	-	3	21977.1	19552.6	56868.2	32741	41855.5	34614.1	64067.6	46197.7	29028.5	77232.2	54099.2	82603.2	72785.3	79775	73057.8	34046.7	47653.4	39745.6	45891.5	41075.7	33282.5	49397.8	62348	15550.3	17401.3	26697	13897.9	18331.5	17905.2	20519.1	14364.4	12271.9	14423.4	11724.1	14885.2	19933.2	31928.2	23044.2	29389
Zmgn000217	129.019	85.0298	130.027	C5H6O4	[M-H]-	Methylenesuccinic acid	Organic acids	Organic acids	97-65-4	3	48637.3	75490	89867.2	110734	89702.7	95977	97318.8	79788.2	121035	112124	95458.4	135844	38091.4	46926.6	45559.5	43051.5	50736.9	45634.3	39517.5	23628.6	22482.7	26587.4	26742.7	43366.5	62243.8	62335.6	41212.6	52661.3	56641.8	69764.5	32543.9	38821.9	55118	30102.3	23130.1	23741.8	109410	59241.2	88617.2
MW0151027	344.13	147.04	343.131	C13H21N5O4S1	[M+H]+	His-Met-Gly	Amino acids and derivatives	Amino acids and derivatives	-	3	7.03515e+06	8.94656e+06	6.61569e+06	8.27437e+06	6.4275e+06	8.61584e+06	5.4138e+06	6.42606e+06	5.50273e+06	4.35699e+06	5.20565e+06	5.28911e+06	4.08056e+06	4.1976e+06	5.07303e+06	5.25485e+06	4.91165e+06	7.8357e+06	6.95809e+06	5.6778e+06	6.41994e+06	8.64782e+06	8.32383e+06	8.74146e+06	3.96503e+06	3.6272e+06	3.67712e+06	9.80984e+06	9.81851e+06	9.76597e+06	6.33137e+06	7.43284e+06	5.42393e+06	8.22282e+06	7.82632e+06	8.41542e+06	6.70148e+06	7.6178e+06	6.73765e+06
Lmhp009464	466.293	325.274	465.286	C22H44NO7P	[M+H]+	LysoPE 17:1(2n isomer)	Lipids	LPE	-	3	58955.7	70612.9	74644.9	140944	115062	121960	279662	265724	359692	461634	320723	316956	77341.2	99669.3	126552	69002.2	38923.9	56949	122663	134282	97610	52087.8	60407	49440	109319	95702.6	99980.8	68983.6	43517.3	67492.8	46017	41024.8	34527.2	46468.1	49614.6	51282.8	94013.5	148054	116495
Lmmn002179	313.09	107.05	314.1	C14H18O8	[M-H]-	Methylsalicylate-2-O-glucoside	Phenolic acids	Phenolic acids	10019-60-0	2	215615	290867	269100	428702	365713	367559	266672	268641	331552	212418	441269	242127	263336	277730	429892	256353	223298	200798	195723	311901	235071	267106	223547	179351	101673	131412	132406	201450	241279	200953	156305	163290	190146	124837	203507	199545	178423	253512	213333
Hmln002199	505.101	300.033	506.106	C23H22O13	[M-H]-	Quercetin-3-O-(6''-O-acetyl)galactoside	Flavonoids	Flavonols	-	3	205066	224843	246906	265425	334507	334202	342347	393738	327120	402888	420519	440763	286979	235729	255972	179808	147475	167820	192256	156163	180223	218318	222677	215170	363198	376320	333571	424120	503546	434575	281832	240184	239099	226767	203128	363579	273555	266414	305219
mws0712	130.051	86.0595	131.058	C5H9NO3	[M-H]-	N-Propionylglycine	Amino acids and derivatives	Amino acids and derivatives	21709-90-0	3	120302	123020	119821	140961	169886	156973	142514	131646	159496	160087	144320	154886	79595.9	75262.7	74825.8	91637	103707	79780.8	67787.9	70108.9	62534.7	48535.6	79681.6	45947.8	61679	54768.1	53671	100046	92866.6	76897.3	79081	49708.9	72713.6	74345.6	87384.9	42701.3	115105	74108	135620
mws0146	138.055	78.0338	137.048	C7H7NO2	[M+H]+	Nicotinic Acid Methyl Ester(Methyl Nicotinate)	Alkaloids	Pyridine alkaloids	93-60-7	3	138137	116491	190333	120622	221189	200021	129182	249208	212820	673299	646406	626593	168176	140721	212579	125686	59119.5	62715	141664	131926	79369.5	106897	136515	140336	108620	94681.9	138802	232138	168749	215553	85109.5	131512	108296	100725	99977	166019	134888	226790	260555
MWSmce024	355.096	193.047	354.095	C16H18O9	[M+H]+	Scopoletin-7-O-glucoside (Scopolin)	Lignans and Coumarins	Coumarins	531-44-2	3	5.05357e+06	9.74958e+06	5.28008e+06	7.54981e+06	1.07887e+07	9.32562e+06	4.89292e+06	6.11765e+06	6.35571e+06	5.48067e+06	4.98118e+06	5.74717e+06	4.33982e+06	4.63068e+06	3.62283e+06	6.31472e+06	5.47294e+06	8.40269e+06	5.23271e+06	5.94321e+06	4.61153e+06	6.19556e+06	6.31624e+06	5.90379e+06	2.23457e+06	2.63398e+06	3.59541e+06	3.3669e+06	3.45399e+06	3.1794e+06	3.24867e+06	4.43719e+06	3.00471e+06	5.43596e+06	3.15421e+06	3.63276e+06	5.15594e+06	3.53645e+06	4.30902e+06
MWSHY0060	459.09	139.04	458.085	C22H18O11	[M+H]+	Epigallocatechin-3-O-gallate*	Flavonoids	Flavanols	989-51-5	1	2.06339e+06	1.69834e+06	1.81448e+06	1.28589e+06	1.07715e+06	875990	1.57542e+06	1.32821e+06	1.0247e+06	1.30943e+06	1.41363e+06	1.13743e+06	1.41123e+06	1.18276e+06	1.24511e+06	1.73983e+06	1.53819e+06	1.74135e+06	1.01389e+06	1.22036e+06	1.74985e+06	2.20259e+06	2.35633e+06	1.45025e+06	1.4888e+06	1.50442e+06	1.85588e+06	3.19617e+06	4.00841e+06	3.636e+06	1.24579e+06	2.65667e+06	3.2906e+06	1.53046e+06	1.29002e+06	1.4601e+06	1.56092e+06	1.38706e+06	1.50763e+06
pmb3002	607.167	299	608.174	C28H32O15	[M-H]-	Chrysoeriol-7-O-rutinoside	Flavonoids	Flavones	-	3	113330	92141.7	90389.2	105173	90751.4	59392.2	144921	116557	87869.1	37281.5	38152.7	69711.3	168894	163072	208680	255074	288686	331791	248035	243882	207338	292288	245859	298470	21851.2	19292.4	34643.7	35850.8	38671.6	42599.5	33061.5	36669.8	42698.8	39711.7	27792.4	31073.2	71637.7	64262.7	95667
Lmhp002031	245.186	86.0954	244.179	C12H24N2O3	[M+H]+	L-Leucyl-L-Leucine	Amino acids and derivatives	Amino acids and derivatives	3303-31-9	3	75976.8	156790	71106.1	185778	178864	163855	103117	134716	142128	105347	283814	284642	243650	193954	180511	445318	415901	746673	265363	302105	321204	298569	379727	321478	93037.2	131852	103616	214788	162528	167632	158577	131687	172107	181711	412896	132049	148678	150541	149260
Wbtp004528	275.06	260.03	274.048	C14H10O6	[M+H]+	2,6,8-trihydroxy-1-methoxyxanthen-9-one	Flavonoids	Other Flavonoids	-	1	868682	663638	810178	783571	795418	624662	699362	784524	703366	487422	489304	518425	1.14407e+06	1.39954e+06	1.26815e+06	1.5604e+06	1.4677e+06	1.53095e+06	1.07195e+06	1.08382e+06	1.02374e+06	1.1681e+06	1.21573e+06	1.2958e+06	1.62561e+06	1.73367e+06	1.66586e+06	1.19271e+06	1.05953e+06	1.1288e+06	1.67282e+06	1.72615e+06	1.37183e+06	1.44071e+06	1.57603e+06	1.43996e+06	1.47157e+06	1.23867e+06	1.11242e+06
Lmdn001925	537.198	375.152	538.205	C26H34O12	[M-H]-	Olivil-4'-O-glucoside	Lignans and Coumarins	Lignans	76880-93-8	3	496605	511482	459478	662978	690109	708927	1.02584e+06	939871	779415	950897	743574	677528	332480	467733	398966	217373	196075	263439	221191	113445	178435	227248	237988	277223	187391	240493	258606	205011	287796	152326	213385	164128	155142	106648	93940.4	106111	191745	334726	351635
pme0124	173.092	116.071	172.085	C7H12N2O3	[M+H]+	L-Glycyl-L-proline	Amino acids and derivatives	Amino acids and derivatives	704-15-4	3	79033.7	102611	115892	134538	141604	126637	125608	97093.4	131267	96491.3	64032.9	123000	353185	377133	478458	413972	454279	360482	432253	428771	408710	440144	380001	334032	146835	159274	214659	204165	240416	244644	184034	228616	193340	193136	196303	212941	156267	189135	255382
Lmsn004098	645.11	169.014	646.117	C29H26O17	[M-H]-	1-O-Caffeoyl-4,6-di-O-galloyl-β-D-glucose	Phenolic acids	Phenolic acids	-	3	194066	159326	188053	228602	93868.4	226271	306284	111321	188005	431845	381659	431440	59865.4	131205	144924	130488	130517	150085	282945	278514	300722	158492	137265	136055	496333	506675	558566	469989	537449	499628	265109	247122	207841	373629	332911	407162	219484	145884	272500
Lmyn001269	609.146	285.039	610.154	C27H30O16	[M-H]-	Kaempferol-3-O-sophoroside	Flavonoids	Flavonols	19895-95-5	3	211601	183801	154594	146917	170455	123826	96597.2	88327.7	100507	181050	174952	188573	135104	184343	178308	275839	266075	327101	244582	416603	235022	195235	211033	262842	297075	324465	311064	331961	315560	360009	152408	168555	156362	252948	230796	258002	358094	611288	512222
Zbyn001503	343.066	191.056	344.073	C14H16O10	[M-H]-	4-Galloylquinic acid	Phenolic acids	Phenolic acids	110170-37-1	3	2.45689e+07	2.75523e+07	2.44774e+07	1.81598e+07	1.60393e+07	1.60882e+07	1.61942e+07	1.88343e+07	2.26717e+07	1.36397e+07	1.38172e+07	1.31194e+07	3.23451e+06	3.26899e+06	3.36465e+06	2.59618e+06	3.19591e+06	3.10341e+06	2.41028e+06	2.0986e+06	2.30695e+06	2.39414e+06	2.61021e+06	2.4727e+06	5.28876e+07	4.98833e+07	4.75795e+07	3.92043e+07	3.81899e+07	2.99834e+07	3.86476e+07	4.3215e+07	5.41644e+07	3.38817e+07	3.30308e+07	3.33106e+07	3.0545e+07	2.26157e+07	1.95697e+07
MW0155378	572.23	166.09	571.228	C27H33N5O9	[M+H]+	Phe-Tyr-Asn-Glu	Amino acids and derivatives	Amino acids and derivatives	-	3	82634.3	73218.3	75723.5	1.50001e+06	2.14553e+06	1.31882e+06	106001	63604.7	152205	373997	335622	335316	153804	146987	163030	575310	828243	1.07035e+06	159350	137283	173577	105596	230253	318153	172270	141027	68531.7	1.03032e+06	1.64791e+06	1.32501e+06	141879	85944.3	68038.2	338931	396583	228202	741644	650064	551013
mws1397	441.08	169.02	442.09	C22H18O10	[M-H]-	Epicatechin gallate*	Flavonoids	Flavanols	1257-08-5	1	331303	255992	224007	346187	270995	357550	311176	340219	290553	296463	353410	272087	1.51378e+06	1.24138e+06	1.39126e+06	850705	1.00963e+06	694819	1.05121e+06	995322	1.07955e+06	812428	820600	632254	784644	721876	786383	753629	871713	618540	902738	756426	810667	604788	577928	696265	1.01633e+06	692197	685133
pmn001516	325.06	125.02	326.064	C14H14O9	[M-H]-	5-Galloylshikimic acid	Phenolic acids	Phenolic acids	95719-51-0	1	924605	927765	998199	1.81488e+06	2.03036e+06	1.95491e+06	1.22957e+06	1.28321e+06	1.36322e+06	1.63684e+06	1.25415e+06	1.22996e+06	8.21847e+06	8.89975e+06	8.42746e+06	1.4482e+07	1.66242e+07	1.55607e+07	1.12795e+07	1.19933e+07	1.2188e+07	9.98446e+06	9.65337e+06	1.0419e+07	1.41712e+07	1.36826e+07	1.266e+07	1.31487e+07	1.35439e+07	1.42622e+07	1.32671e+07	1.27694e+07	1.36168e+07	1.50469e+07	1.42751e+07	1.53581e+07	9.93063e+06	8.54518e+06	7.99409e+06
pme2125	503.162	179.055	504.169	C18H32O16	[M-H]-	Raffinose*	Others	Saccharides	512-69-6	3	2.34519e+06	2.67279e+06	2.05115e+06	3.51846e+06	2.82173e+06	3.23957e+06	2.03172e+06	1.72545e+06	1.68571e+06	2.45584e+06	2.79707e+06	2.5222e+06	2.95427e+06	2.3329e+06	2.56733e+06	1.67473e+06	2.18286e+06	2.28877e+06	2.61776e+06	1.70367e+06	2.02197e+06	2.87747e+06	2.53879e+06	2.67537e+06	3.92577e+06	2.60359e+06	3.3454e+06	4.74352e+06	4.76896e+06	3.82135e+06	6.86748e+06	6.47773e+06	7.66533e+06	6.78735e+06	9.02191e+06	6.65659e+06	3.32425e+06	3.9104e+06	3.77981e+06
MW0158430	551.21	329.07	552.218	C23H32N6O10	[M-H]-	Tyr-Gln-Asn-Glu	Amino acids and derivatives	Amino acids and derivatives	-	3	47042.3	53953.9	74663.1	45330.1	52374.3	32563.1	73637	89968.1	68742.7	86522.8	70586.1	88926.4	36473.6	23739.7	17739.3	17304.4	14168.9	11541	17395.2	13743.4	10377.5	30563.3	23224.4	34365.2	33099.6	32428.6	37428.2	55968.5	64883.3	64502.4	36748.2	38994	33166.3	37292.8	40690.4	26560.6	39592.9	34156.5	32568.2
Lmmn003748	359.15	180.079	360.157	C20H24O6	[M-H]-	Isolariciresinol	Lignans and Coumarins	Lignans	548-29-8	3	26378	57090.8	21028.1	13571.6	22624	15902.4	20852.1	45445.2	18338.3	38224.8	15243.7	20792.2	15548	23892	7691.57	16194.7	10011	11198.8	11534.5	16786	28557.1	33765.6	17735.8	22496.6	25558.8	17168.2	10379.3	27121.6	29804.5	38112.6	38040.4	48604.8	40449.4	35932	48827.3	60610.6	35753.8	34089.4	29169.2
pmb0819	157.076	130.065	156.069	C10H8N2	[M+H]+	3-Indoleacetonitrile	Alkaloids	Plumerane	771-51-7	3	95904.4	79149.1	119238	206735	240877	171298	165967	103198	144513	240171	264011	197409	148008	175428	230358	153306	176641	135102	132151	103076	136134	112160	113642	111551	93199.8	90301.5	105276	276333	256007	254517	70100.7	54303.2	43584	88101.9	240496	104908	126635	113429	167193
MW0109217	291.13	96.96	292.142	C15H20N2O4	[M-H]-	Phenylbutyrylglutamine	Amino acids and derivatives	Amino acids and derivatives	-	3	300874	369894	278659	561729	431634	464000	525025	555210	534524	1.91557e+07	2.42176e+07	2.5442e+07	4.26629e+07	4.41929e+07	3.46592e+07	2.02857e+07	1.81036e+07	2.17005e+07	2.06209e+07	2.38521e+07	2.51276e+07	2.66443e+07	2.4183e+07	2.7078e+07	1.25551e+08	124693310	1.24774e+08	1.45608e+08	1.35777e+08	1.28142e+08	9.59534e+07	9.38932e+07	9.26663e+07	9.69437e+07	9.30498e+07	1.03894e+08	5.42823e+07	4.90321e+07	5.82454e+07
pmb0880	482.324	341.305	481.317	C23H48NO7P	[M+H]+	LysoPE 18:0(2n isomer)	Lipids	LPE	-	3	25876.6	35167.4	26901.1	34627.5	46122.8	42059.2	67971.1	69944.6	55843.5	65027.6	46909.7	53225.6	28664.3	31747.1	40795.2	17932.6	14823.2	18326.8	20843	39105.2	40312	22071.3	22174.6	15874.9	37515.7	24714.3	34206.2	17807	7849.78	19149.9	23623.6	20670.7	22516.7	6467.32	11865.9	15838	35927.1	39501.7	36297.2
MWS1855	109.076	67.0413	108.069	C6H8N2	[M+H]+	2,5-Dimethyl pyrazine	Alkaloids	Alkaloids	123-32-0	3	9	9	9	140391	111728	107590	166730	103118	79991	262743	245362	272770	680933	753156	843770	183122	280584	306655	335921	298553	351635	371157	291922	334447	657201	493155	561374	442905	422846	576231	380985	408010	340468	406426	355857	288856	267910	394549	398428
MW0129513	273.11	165.05	272.105	C16H16O4	[M+H]+	1-(2,6-Dihydroxy-4-methoxyphenyl)-3-phenyl-1-propanone	Others	Ketone compounds	35241-55-5	3	7368.39	5864.79	6884.78	3335.17	6229.64	7632.63	10838.2	1893.86	1544.55	8534.44	7849.31	2319.32	97246.1	163892	171054	111823	142656	131400	181973	433353	327353	154776	116017	82907.8	1010.24	1706.82	3439.63	8935.69	4537.41	4903.25	7426.38	4436.13	1415.16	4467.77	1134.4	2155.27	214567	224782	192935
Lmsn005754	461.109	169.014	462.116	C22H22O11	[M-H]-	1-O-Galloyl-2-O-Cinnamoyl-β-D-glucose	Phenolic acids	Phenolic acids	56994-83-3	3	159640	154811	81691.5	94656.7	61094.4	90572.4	86137.9	73336.7	42249.9	130044	99722.5	97634.4	339878	426737	395154	225893	232662	320140	373205	366081	288934	281863	262799	291205	247794	230347	241161	208847	212175	243218	278923	254116	229730	229318	249757	227922	217920	205118	247448
pmp000589	551.103	303.051	550.096	C24H22O15	[M+H]+	Quercetin-7-O-(6''-malonyl)glucoside	Flavonoids	Flavonols	-	3	441189	435311	379975	404833	341263	429506	513995	338498	459095	512795	384391	419100	214846	294668	194856	177971	190677	272546	194516	260028	165195	178023	223809	296981	654542	432835	744852	654603	683397	572599	219676	320757	312449	425753	314516	429418	430632	412000	479574
Lmyn002145	495.04	191.02	496.049	C20H16O15	[M-H]-	Mucic acid-1,4-lactone-3,5-di-O-gallate	Phenolic acids	Phenolic acids	-	3	641884	500424	592399	677032	670618	596797	582599	629042	615592	748065	703506	666962	185206	183791	171104	145516	177425	162230	87483	99890.3	83974.7	122167	96650.2	95424.1	3.87884e+06	4.50956e+06	4.2347e+06	2.8832e+06	2.95143e+06	2.92598e+06	4.27868e+06	3.61637e+06	4.09889e+06	3.12539e+06	3.03387e+06	3.0207e+06	1.6883e+06	1.43475e+06	901581
pmb3000	503.12	341.1	504.127	C24H24O12	[M-H]-	Chrysoeriol-7-O-(6''-acetyl)glucoside	Flavonoids	Flavones	-	3	6.89195e+06	6.39786e+06	5.83727e+06	3.79037e+06	2.93071e+06	3.66295e+06	3.21547e+06	2.56615e+06	3.53988e+06	1.97544e+06	3.30084e+06	3.1946e+06	2.05937e+06	2.08791e+06	1.68476e+06	3.68874e+06	1.53904e+06	2.75456e+06	1.69144e+06	1.87935e+06	3.25118e+06	2.04077e+06	2.778e+06	3.41572e+06	3.96918e+06	4.04736e+06	3.35471e+06	6.68438e+06	5.52935e+06	6.53677e+06	7.09575e+06	9.17065e+06	7.49549e+06	5.2768e+06	5.98612e+06	6.32133e+06	3.64302e+06	3.639e+06	3.51083e+06
MW0150099	537.18	191.06	538.191	C23H30N4O11	[M-H]-	Glu-Phe-Asp-Glu	Amino acids and derivatives	Amino acids and derivatives	-	3	205405	140026	155323	428014	383080	300079	252950	260686	271083	294489	305016	282719	157066	207458	184249	198496	164342	113761	179389	145525	147236	133461	175716	177671	136351	157735	137173	179005	171137	129785	128756	136871	118816	180929	124123	138891	139732	177992	219037
MW0149644	615.2	161.1	614.201	C24H34N6O11S	[M+H]+	Gln-Asp-Cys-Tyr-Ser	Amino acids and derivatives	Amino acids and derivatives	-	3	879723	328874	788436	600366	842809	519713	820963	685103	1.02604e+06	768849	513939	775951	1.80915e+06	934219	2.61812e+06	2.33743e+06	1.23166e+06	1.49816e+06	1.36147e+06	1.09104e+06	1.32436e+06	1.68901e+06	1.91523e+06	1.84749e+06	285878	270113	303798	316469	262607	346129	333580	212943	323003	192141	317824	261405	691856	667879	939463
mws1358	109.029	81.0346	110.037	C6H6O2	[M-H]-	Pyrocatechol	Phenolic acids	Phenolic acids	120-80-9	3	29402.2	30009.4	32260.8	54558.7	27138.2	54167.9	39466	46198.7	53409.6	29308.5	29218.6	29575.9	65378.1	59276.9	59096.5	70884.6	84026.4	79351.1	58983.8	68689.2	82138.3	73025.7	82002.4	79779.1	68294.2	74833.5	66691.3	70705.4	68205.1	98950.4	83640.9	98276.9	89958.2	60166.1	102910	87020.3	71056.6	81866	64980.2
MW0146194	523.22	331.15	522.211	C19H34N6O9S	[M+H]+	Asp-Lys-Ser-Cys-Ala	Amino acids and derivatives	Amino acids and derivatives	-	3	399388	595369	490491	330591	381481	326622	180735	343323	219910	192678	311070	300948	238107	300821	182473	267765	381443	354803	243929	295466	250420	238679	197747	251498	646365	623411	540076	606470	546490	472594	547614	572411	679386	870641	942204	845322	589429	464793	389691
pmf0289	336.167	148.061	335.159	C15H21N5O4	[M+H]+	Riboprine	Nucleotides and derivatives	Nucleotides and derivatives	7724-76-7	3	81870.5	76823.9	63175.4	238809	311710	250985	131733	144159	133574	226776	266197	208534	217226	293380	226589	245430	278620	191245	242369	262625	260242	152861	160337	171431	160519	112861	138245	149832	171942	180902	78396.5	82386.9	86283.5	77964.6	116235	94853.6	89930.8	85158	91085.8
mws1336	138.055	120.044	137.048	C7H7NO2	[M+H]+	4-Aminobenzoic acid	Phenolic acids	Phenolic acids	150-13-0	3	143923	122856	159611	118677	170652	100766	164848	111037	126811	144980	89780.7	81065.6	317844	257707	298000	259138	190154	210042	248744	218916	236676	275972	266568	241333	315300	285469	268428	291044	237665	269889	254415	241973	294198	208284	167286	195244	213040	275563	203962
mws1075	177.055	121.065	176.047	C10H8O3	[M+H]+	7-Methoxycoumarin	Lignans and Coumarins	Coumarins	531-59-9	3	368629	248336	265996	372597	324551	346029	374139	287178	515263	416811	455049	497184	139014	99595.8	201183	201391	76368.3	172524	102992	101548	115928	150377	249499	163046	325238	917908	1.03433e+06	986022	334311	1.0427e+06	597741	274752	249601	248809	300216	275932	321376	293683	325190
MWStz063	170.154	152.144	169.147	C10H19NO	[M+H]+	2-Ethyl-2,6,6-trimethylpiperidin-4-one	Alkaloids	Piperidine alkaloids	133568-79-3	3	373998	516214	384246	721398	743570	714110	520314	642488	600909	446034	520893	565400	701609	885284	660785	959255	658027	779203	1.082e+06	805096	953589	609194	416274	344666	320634	432523	255838	349405	330270	311863	598121	418006	472401	451976	449006	440747	455727	412817	373873
mws0866	259.022	96.9696	260.03	C6H13O9P	[M-H]-	D-Glucose 6-phosphate*	Others	Saccharides	56-73-5	1	8.64705e+06	1.32522e+07	1.31505e+07	6.55957e+06	1.20117e+07	1.21314e+07	1.12315e+07	1.10496e+07	1.1315e+07	1.04783e+07	9.85669e+06	1.0533e+07	5.26891e+06	5.68499e+06	5.78484e+06	6.14243e+06	5.61631e+06	5.72286e+06	6.33414e+06	6.2355e+06	6.84073e+06	7.12373e+06	7.72656e+06	4.0878e+06	1.67011e+07	1.72314e+07	1.65593e+07	6.76172e+06	1.01505e+07	3.00682e+06	1.34198e+07	1.20649e+07	1.36975e+07	9.18176e+06	9.17124e+06	8.06882e+06	1.38935e+07	1.39398e+07	1.65299e+07
MW0150432	559.4	541.39	558.385	C25H50N8O6	[M+H]+	Gly-Lys-Val-Lys-Lys	Amino acids and derivatives	Amino acids and derivatives	-	3	8114.76	8864.15	9021.95	12289.6	12407.1	10124.6	14855.7	12947.4	14677.5	14179	10974.8	8780.83	65509.3	45928.8	52380.1	19359.3	17959.2	17636.2	49066.7	37790.6	39956.2	22645.2	26196.6	27590.2	67735	31999.8	46452.1	26568.7	52360.1	44417.5	17274.6	15876.6	17172.4	26637.8	21614.4	28571.1	21310.4	29244	25168.6
Lmsp102505	417.118	255.061	416.111	C21H20O9	[M+H]+	Chrysophanol-8-O-β-D-glucoside	Quinones	Anthraquinone	-	3	374437	246963	329025	487614	567523	570991	317754	348840	637361	530548	474639	516221	880224	358857	640821	277751	482689	454089	211544	371847	461680	586844	368040	569055	227530	301637	140808	251933	186815	331477	320665	258398	342391	230670	217069	253021	495586	300003	328816
MWStz070	182.08	91.05	181.074	C9H11NO3	[M+H]+	N-(2-Hydroxy-4-methoxyphenyl)acetamide	Alkaloids	Phenolamine	58469-06-0	1	60084.5	47013.2	40965.7	414202	369344	413120	35768.3	36065.6	34497	87288.7	81623.3	120788	321647	317555	308265	1.47931e+06	1.8331e+06	1.75512e+06	962764	987593	985024	1.2218e+06	1.24105e+06	1.27149e+06	189997	197767	211674	665638	637322	647420	315529	383195	389566	876315	928923	903041	607859	448242	414424
Lmhp001670	231.17	72.0808	230.163	C11H22N2O3	[M+H]+	L-Valyl-L-Leucine	Amino acids and derivatives	Amino acids and derivatives	3989-97-7	3	60977.3	64852.1	74299.5	114292	96396.9	95241.7	132255	115437	113069	103830	92247.6	58421.4	146505	182731	141403	182466	185439	230929	198294	223049	231809	155889	168566	184684	69283.5	55078	73663.3	95255.1	92421.9	105550	79105.3	67137.2	74654	99981.5	135671	114174	105967	104930	71508.4
MWS201480	253.119	136.077	252.111	C12H16N2O4	[M+H]+	Tyr-Ala	Amino acids and derivatives	Amino acids and derivatives	730-08-5	3	50489.4	51007.5	54981.8	107899	63770.6	74439	76842.6	64973.8	93444	66628	82707	104081	107738	121299	153508	85326.9	98430.9	93894.4	101603	90113.3	79104.5	140714	150529	90923.9	88271.5	111476	90223	118218	107418	70537.1	81089.4	80631.4	56260.2	64549.5	76187.2	88638.9	91201.9	102560	111761
pmp000241	625.14	505.09	624.133	C27H28O17	[M+H]+	Luteolin-6-C-(2''-glucuronyl)glucoside	Flavonoids	Flavones	-	3	792305	559809	726326	758533	710995	832613	611201	434673	637849	497850	158219	357150	247393	549095	503777	773160	644465	1.09632e+06	595020	292445	878250	702754	839740	1.10016e+06	586281	891951	911821	705765	808717	316736	702265	951883	923111	749513	1.1825e+06	723712	943367	591437	616990
MW0152315	491.19	329.14	492.189	C19H32N4O9S	[M-H]-	Leu-Glu-Cys-Glu	Amino acids and derivatives	Amino acids and derivatives	-	3	5.09372e+06	5.90486e+06	4.27968e+06	4.00624e+06	5.05033e+06	3.70974e+06	4.3687e+06	4.07766e+06	3.94839e+06	4.09532e+06	4.93724e+06	4.76832e+06	2.05792e+06	1.35068e+06	2.06178e+06	3.2465e+06	2.45641e+06	3.08815e+06	2.22205e+06	2.53739e+06	2.18019e+06	3.43231e+06	3.57987e+06	3.46312e+06	5.0806e+06	4.15343e+06	4.12895e+06	7.62114e+06	6.5123e+06	7.03204e+06	1.09012e+07	9.18095e+06	7.86479e+06	7.74657e+06	6.31761e+06	8.7862e+06	3.8904e+06	4.91644e+06	4.83203e+06
MWS4296	223.11	120.08	222.1	C11H14N2O3	[M+H]+	Glycylphenylalanine*	Amino acids and derivatives	Amino acids and derivatives	3321-03-7	3	376648	356806	331681	617649	614839	542673	544021	506790	530722	611482	689874	647990	816579	1.1001e+06	1.0843e+06	890003	986910	973748	801037	814391	917647	721548	708550	758483	408766	368830	449982	615853	646745	660415	435751	376201	289237	472984	484456	423841	452183	530132	572426
MWSmce484	405.119	137.024	406.126	C20H22O9	[M-H]-	Astringin	Others	Stilbene	29884-49-9	3	57814	48209.5	47677.8	66302.9	47417.2	48356.1	82834.3	45620.6	46511.3	58466.3	54022	76687.8	71738.6	65513.6	60503	61130.8	67355.3	68140.1	62036.5	65037.4	77593.8	35789.9	45178.4	33837.9	71579.2	109255	112543	131949	144193	133704	57600.8	53488.9	56400	90533	99377.9	78682.2	67741.3	123346	115934
MWSHY0056	581.186	273.076	580.179	C27H32O14	[M+H]+	Naringenin-7-O-Rutinoside(Narirutin)	Flavonoids	Flavanones	14259-46-2	3	74895.7	115564	93032.4	63478.6	170246	124649	74250.9	65667.3	110549	114049	99811.9	119409	213158	245288	331048	257059	249183	168553	146515	333280	337304	263757	224248	175947	262153	227136	197293	116678	261575	192630	130659	230602	192026	214910	290276	272989	121435	84835.1	89600.8
MW0153108	457.24	153.02	456.237	C24H32N4O5	[M+H]+	Lys-Phe-Tyr	Amino acids and derivatives	Amino acids and derivatives	63958-93-0	3	3.91741e+06	3.37567e+06	4.25005e+06	3.72112e+06	3.323e+06	4.42785e+06	4.17491e+06	4.9842e+06	5.8864e+06	3.49976e+06	3.47297e+06	2.27942e+06	4.61006e+06	1.76399e+06	2.51344e+06	2.13989e+06	1.78206e+06	2.56582e+06	1.43195e+06	2.00851e+06	1.25665e+06	1.44176e+06	1.85728e+06	1.63182e+06	2.4235e+06	3.42872e+06	3.11161e+06	3.37227e+06	2.4009e+06	3.52601e+06	2.46308e+06	2.39515e+06	2.56855e+06	2.71094e+06	3.53813e+06	3.24177e+06	1.72649e+06	2.80853e+06	2.44438e+06
MWS201483	279.135	120.081	278.127	C14H18N2O4	[M+H]+	Phe-Hyp	Amino acids and derivatives	Amino acids and derivatives	90965-82-5	3	4682	8695.9	2608.65	64360	55478.3	51027.5	9414.05	7769.69	13382.3	27093.5	22560.7	21691.6	24881.2	22933.2	20880.8	169035	188005	178603	41326.2	38430.5	25217.1	50766.1	47935.4	55054.6	2912.74	11317	19970.4	74545.5	70103.6	93564.8	16098.4	19295.4	12784.9	38711.9	33360.9	35897.4	51204.9	33706.2	50501
Zayn005572	599.1	301.04	600.111	C28H24O15	[M-H]-	Quercetin-3-(2''-galloyl)rhamnoside	Flavonoids	Flavonols	-	2	416803	359484	332916	1.09268e+06	892248	1.19246e+06	693741	546235	730302	1.56994e+06	1.57094e+06	1.57268e+06	2.61765e+06	3.98146e+06	2.745e+06	1.78999e+06	1.86966e+06	2.19665e+06	1.85365e+06	2.42e+06	2.21718e+06	2.04678e+06	2.35353e+06	2.22316e+06	1.12951e+06	871918	1.14487e+06	1.28584e+06	1.57958e+06	1.44821e+06	1.01406e+06	1.21805e+06	1.0312e+06	968221	971364	897568	1.22631e+06	1.2622e+06	1.43388e+06
Lhhp120814	165.09	91.0542	164.084	C10H12O2	[M+H]+	Eugenol	Phenolic acids	Phenolic acids	97-53-0	3	531679	506399	541210	783407	596410	850277	775688	505686	687540	803757	642082	403672	438012	500385	480277	546612	578906	724928	346646	440319	431761	696270	713701	416425	203053	443843	150617	342890	178273	345813	406959	264438	421146	379257	282795	288538	615292	389436	484348
mws2208	195.065	177.055	194.058	C10H10O4	[M+H]+	Ferulic Acid	Phenolic acids	Phenolic acids	537-98-4	3	1.18957e+06	1.0187e+06	1.21145e+06	1.66047e+06	1.47353e+06	1.21207e+06	1.73331e+06	1.57255e+06	2.11811e+06	1.74439e+06	1.80792e+06	1.68166e+06	3.45223e+06	3.93261e+06	3.08867e+06	2.5187e+06	2.44486e+06	2.90627e+06	2.35318e+06	2.11357e+06	2.16963e+06	3.76781e+06	3.16535e+06	2.73643e+06	1.63628e+06	1.55434e+06	1.36181e+06	1.53378e+06	1.64711e+06	1.2894e+06	2.00762e+06	1.81665e+06	2.11416e+06	1.6919e+06	1.49001e+06	967101	2.20961e+06	1.44199e+06	1.28487e+06
MWSHY0190	609.181	301.079	608.174	C28H32O15	[M+H]+	Diosmetin-7-O-rutinoside (Diosmin)	Flavonoids	Flavones	520-27-4	3	155551	134158	179784	123516	201724	131079	380987	285668	313362	228460	213021	190063	63444.7	115889	97437	102492	102615	72721.3	106714	51058.4	95941.9	81801.8	94458.4	124432	103665	74958.4	50286.3	111279	102667	95617.3	81295.8	67430	55183.7	85980.4	50519.6	48515.2	125039	117298	151032
Lmmn003398	489.107	285.04	490.111	C23H22O12	[M-H]-	Kaempferol-3-O-(6''-O-acetyl)glucoside	Flavonoids	Flavonols	-	3	3449.15	20389.6	5708.94	10962.2	17569.6	16427.7	10501.3	24839.1	14371.8	25464.6	29534.7	9978.3	34736.5	37718.1	36520.7	24678.6	23055.4	27994.8	26910.2	20815.5	26785.2	24685.8	25583.6	21503.8	12656.1	17884.4	19603.8	27905.2	15124	26165.9	11628.4	8249.56	21166.1	21550.9	15939.9	18035.3	27206.2	31586.9	26935.8
MW0157635	621.27	561.25	620.265	C24H40N6O13	[M+H]+	Thr-Glu-Lys-Asp-Glu	Amino acids and derivatives	Amino acids and derivatives	-	3	29885.7	32367.9	40107.3	33825.5	27484.5	30012	24595.6	26914.4	18493.5	31351.9	21525.8	20266.6	26316.2	28780.9	26021.9	21567.5	21518.2	23464.6	35764	45366	30916.5	31122.8	33469.6	24177	17399.7	14563.9	9794.43	17443.9	12877.9	10130.7	13248.7	24107.1	19278.7	22007.2	16449.3	16517.4	41495	43531.7	33972.4
Hmcp002298	479.12	347.07	478.111	C22H22O12	[M+H]+	Limocitrin-3-O-arabinoside	Flavonoids	Flavonols	-	2	287606	263556	292965	327411	334488	435595	292008	309823	290248	203830	201326	238646	9	9	9	43147.9	73801.3	74456.6	9	9	9	40189.5	51738.3	18259.2	154297	172364	158639	163992	179474	167921	197598	189328	215730	188025	149578	177627	210127	161420	160100
Zmgn004894	151.04	136.017	152.047	C8H8O3	[M-H]-	Methyl 4-hydroxybenzoate*	Phenolic acids	Phenolic acids	99-76-3	3	92480.8	93477.8	90790.9	51037.3	76021.3	74298.1	66048.9	69766.2	71140.7	63170	60051.5	75075.4	70560.8	84199.6	80565.8	58253.7	67883.3	63682	159779	173262	199960	82420.3	87061.8	68195.8	64336	73861.5	65922.1	78003.8	44984.3	68088.6	82599.4	78157.9	93881	78277	97156.3	79225.3	45352.2	70346.1	61444.4
Hmmp003156	595.16	313.07	594.159	C27H30O15	[M+H]+	Isovitexin-7-O-glucoside(Saponarin)	Flavonoids	Flavones	20310-89-8	2	1.00145e+06	903439	872662	694355	1.01469e+06	1.04315e+06	947288	745773	983032	737834	726066	982666	506740	428862	492572	324603	502885	562258	391321	512372	434114	451683	304045	467103	206866	505499	499582	468961	516632	267423	427428	432968	400103	568951	517738	498717	532084	718082	748442
MWS201478	253.12	120.09	252.111	C12H16N2O4	[M+H]+	Phe-Ser	Amino acids and derivatives	Amino acids and derivatives	16053-39-7	3	113995	88706.7	108269	190229	207730	175162	161859	131608	156782	175745	210426	169721	532633	601944	507162	1.53912e+06	1255886	1.56703e+06	900487	434350	962069	1.07118e+06	1.28555e+06	1.2081e+06	193006	232401	201256	360308	403689	366769	462172	391582	404629	474700	597386	278085	436052	413983	434030
Lmhp011549	550.387	184.073	549.379	C28H56NO7P	[M+H]+	LysoPC 20:1	Lipids	LPC	-	3	11231.1	6405.96	7466.76	7865.61	8931.55	10695.9	11702.3	12014.8	9061.65	13115.8	13097	14071.4	5141.88	7757.51	8793.31	12057.5	6501.78	13223.4	12059.1	13616.9	15011.4	8323.32	13317.3	11189.5	17961.2	16130.9	19990.8	11580.1	14871.4	13339.1	1085.6	2992.81	8456.23	14229.6	13555	10606.1	13238.4	21651.5	19530.2
mws0921	149.061	131.05	150.068	C9H10O2	[M-H]-	p-Coumaryl alcohol	Phenolic acids	Phenolic acids	3690-05-9	3	37948.3	39481.8	36535.3	13600.1	20556.6	25120	22397.1	22959.3	18782.8	21654.9	13955.7	20635.8	14435.9	17369.7	19772.6	19207.8	29644	23357.7	24048.7	18941.9	17465.5	25672.9	19940.4	26058.6	50488.6	41905.8	42031.2	25727.6	33601	28499.5	39657.1	38655.9	30138.7	24191	35820	24605.6	38385.9	49732.3	43101.3
MW0145330	450.24	318.07	449.239	C20H31N7O5	[M+H]+	Arg-Gln-Phe	Amino acids and derivatives	Amino acids and derivatives	-	3	61568.8	110824	72333	79464.7	110167	104327	108153	105670	69103.5	140643	120744	151451	2.68464e+06	2.09426e+06	2.21604e+06	627588	364812	1.15567e+06	1.1431e+06	826584	764754	892593	806504	663480	838832	502448	500962	654249	558048	530234	184816	178340	84600.8	377817	573573	335484	756134	744752	952516
MWSprf147	315.11	153.16	314.1	C14H18O8	[M+H]+	Glucovanillin	Phenolic acids	Phenolic acids	494-08-6	3	764609	469630	858293	973280	720298	858111	753140	1.70599e+06	6.04382e+06	1.07471e+06	1.92858e+06	2.266e+06	1.56741e+07	1.1321e+07	1.66179e+07	8.46373e+06	7.8636e+06	1.14268e+07	1.48727e+07	9.27597e+06	9.73295e+06	1.55616e+07	1.73104e+06	7.75363e+06	1.67018e+07	1.51308e+07	2.34669e+07	1.90661e+07	2.41352e+07	1.24918e+07	1.48117e+07	1.33247e+07	1.65121e+07	1.47806e+07	1.60254e+07	4.25743e+06	9.77148e+06	1.3986e+07	9.39821e+06
mws0736	189.123	86.0964	188.116	C8H16N2O3	[M+H]+	N-Glycyl-L-leucine*	Amino acids and derivatives	Amino acids and derivatives	869-19-2	3	103940	141403	131559	87356.2	130994	140727	152845	122475	113313	173847	102794	185374	201033	150038	230193	233016	226343	214860	180823	253025	281807	257322	227802	212090	160778	135959	214127	246946	207185	267419	202132	239819	193049	235480	175777	203600	102379	122469	162247
Lmtn003441	311.114	149.061	312.121	C15H20O7	[M-H]-	2-Acetyl-3-hydroxyphenyl-1-O-glucoside	Phenolic acids	Phenolic acids	-	3	84494.6	30441.3	48187.3	57106.1	44035.3	38439.4	41126.3	169108	65002.7	50619.8	59748.3	56971.3	333296	222142	252519	289525	379141	345334	299660	244677	247354	283905	232567	192390	82231.4	74281.9	89256.1	85646.6	64843.1	100080	68991.4	54385	70604.6	58283.9	66020.8	59032.3	100913	184149	190177
Lmdp003509	435.09	303.06	434.085	C20H18O11	[M+H]+	Quercetin-3-O-xyloside (Reynoutrin)*	Flavonoids	Flavonols	549-32-6	1	5.89831e+07	5.83849e+07	9.65279e+07	4.52495e+07	6.15643e+07	6.64274e+07	4.45364e+07	5.52942e+07	1.34376e+08	6.7353e+07	4.60307e+07	6.72502e+07	5.37337e+07	4.83202e+07	3.44287e+07	3.37829e+07	3.38703e+07	5.18108e+07	3.92281e+07	1.71591e+07	2.96941e+07	2.29985e+07	4.06125e+07	5.11953e+07	4.12041e+07	5.1194e+07	6.51022e+07	4.75534e+07	5.20325e+07	5.56884e+07	2.2789e+07	7.63841e+07	8.07374e+07	11624565	4.37159e+07	1.40222e+07	6.30491e+07	3.58197e+07	4.45664e+07
pme2060	204.124	136.061	203.117	C10H13N5	[M+H]+	N6-Isopentenyladenine	Nucleotides and derivatives	Nucleotides and derivatives	2365-40-4	3	27414.5	24708.4	50112.9	313966	295315	359408	40785.6	43470.2	39559.6	55110.8	64426.2	64185.8	86494.8	68282	67982.3	104783	123851	125628	75494.5	46877.7	68000	87519.3	73712.4	81757	101281	92640.8	97882.6	354449	390866	342956	99221.6	102777	78957.9	156335	124832	165991	51117.8	87552.5	81581.6
MW0159021	334.15	137.06	311.159	C13H21N5O4	[M+Na]+	Val-His-Gly	Amino acids and derivatives	Amino acids and derivatives	-	3	1.3426e+06	621293	1.44481e+06	1.13944e+06	956945	1.34162e+06	540704	357317	694145	510444	888819	576750	708095	263738	457925	539538	394881	791803	598149	485617	315555	792753	1.11793e+06	634733	597247	355057	250070	384211	559850	390441	1.06607e+06	1.09863e+06	676081	771521	1.04026e+06	555632	492533	638813	374690
Lmmp002080	193.13	105.03	192.126	C11H16N2O	[M+H]+	N-(4-Aminobutyl)benzamide	Alkaloids	Alkaloids	5692-23-9	3	1.49747e+06	2.26122e+06	2.55342e+06	2.24299e+06	2.22259e+06	2.27071e+06	2.72666e+06	2.58355e+06	2.31454e+06	2.56842e+06	3.48547e+06	2.56179e+06	1.63731e+06	1.39756e+06	1.35323e+06	2.43778e+06	1.16458e+06	1.91448e+06	1.81869e+06	1.6495e+06	1.51649e+06	1.49929e+06	811840	1.21433e+06	1.27172e+06	1.30172e+06	1.06027e+06	969621	1.09047e+06	1.30524e+06	507850	755059	880376	734376	716454	936949	1.91703e+06	1.80336e+06	1.84695e+06
Lmbn002737	119.05	93.0343	120.058	C8H8O	[M-H]-	3-Methylbenzaldehyde*	Others	Aldehyde compounds	620-23-5	3	37651.8	47755.2	42943	62911.1	76169	66473.5	44132.1	61871.5	59994.7	44784.6	49985.1	65445.9	69279.2	81579.5	54706	107248	92074.9	101926	63359.4	74774	79892.5	64943.1	71787.8	71353.9	46434.2	34598.2	45687.2	67743.4	58970.7	63505.2	112176	104642	103209	70975.1	85250.9	74064.5	66141.1	62640.4	66852.2
Lmfn000797	483.08	169.01	484.085	C20H20O14	[M-H]-	2,3-Di-O-Galloyl-β-D-Glucose	Phenolic acids	Phenolic acids	-	2	668386	450205	580805	1.10442e+06	1.35856e+06	1.40437e+06	1.21089e+06	1.07667e+06	1.41977e+06	1.16138e+06	908303	910043	1.45795e+06	1.55874e+06	1.45627e+06	709732	817926	822668	668309	565272	788044	700315	507857	643194	2.03754e+06	2.11665e+06	1.83658e+06	1.8932e+06	1.58822e+06	2.09641e+06	988115	1.12602e+06	1.11444e+06	1.10435e+06	1.54364e+06	1.37643e+06	1.13142e+06	1.14596e+06	961557
MWSmce207	123.052	81.0432	122.048	C6H6N2O	[M+H]+	Acetylpyrazine	Alkaloids	Alkaloids	22047-25-2	3	107043	74707.4	107992	98307.6	95913.1	109487	102418	94072.9	95445.8	189295	188221	213403	376428	664314	678349	180959	182244	187036	206096	278155	278485	285140	169902	201776	446485	469843	270291	379720	285481	299244	294755	296737	307452	269403	327149	250617	202070	324178	308265
MWS1837	158.118	95.0861	157.11	C8H15NO2	[M+H]+	Tranexamic Acid	Organic acids	Organic acids	1197-18-8	3	133540	125649	124663	155305	142025	145014	112256	161684	102847	146571	137685	122404	175936	181558	111702	330315	348334	298353	419151	331328	391921	176533	173314	231097	178600	171072	162896	264019	241523	239704	200005	196043	159313	184800	251622	183890	143676	196705	156611
MW0145509	503.3	235.13	502.298	C19H38N10O6	[M+H]+	Arg-Thr-Ala-Arg	Amino acids and derivatives	Amino acids and derivatives	-	3	16603.1	14162	15831.6	72820.2	94662.4	67621.1	273756	250567	268890	95424.1	89831.9	87227.7	650206	595166	686747	161805	158646	173182	383284	416192	426480	352493	318449	297532	40242.7	47373.5	45643.1	20759.8	25374.2	28917.1	15685.1	13052.9	16579.2	17225.9	13719.7	23977.4	75635.5	102350	104717
pmb0501	131.129	114.103	130.122	C5H14N4	[M+H]+	Agmatine	Alkaloids	Alkaloids	306-60-5	3	16780.2	18692.6	31316.2	24885.6	15334	30618.1	25212.4	17891.3	4426.53	31360.9	27240.9	36448.4	42989.5	42942.7	57633.1	76148.1	113602	94361.1	114137	129905	124131	29977	44000.3	60406.2	77477.4	60929.6	65814.4	81713.3	73835	85542.5	54077.8	50803.8	52496.3	86641.4	60200.6	102495	51208	36679	57610.8
MWS1846	151.04	93.0347	152.047	C8H8O3	[M-H]-	Phenoxyacetic acid*	Phenolic acids	Phenolic acids	122-59-8	3	28405.1	37606.9	34772.9	48367.7	40634.5	49639.1	33834.3	29443.5	38441.3	69734.9	41757.6	45813	74756.9	114032	96017.4	117157	132615	133530	112538	98517.3	125648	54625.5	87233.7	105520	445535	550147	342056	504492	579889	565492	234722	189863	165914	485379	717049	698916	494538	326531	502345
mws1038	277.123	146.081	278.13	C11H22N2O4S	[M-H]-	Pantetheine	Alkaloids	Alkaloids	496-65-1	3	47672.8	52887.7	33989.6	49199.2	41987.3	50731.8	23146.5	23256.9	31367	35004.1	36597	47960.1	23480.5	33716.8	39704.4	21914.2	36666.2	27119.8	42083	46797.4	43597.7	43162.6	41123.8	41942	54157.1	61385	33435.8	91677.9	77056.1	64588	75279.9	64281.9	73546	67709.4	65969.2	68849.4	66788.8	74164.8	63120.5
Lmsn004659	659.125	169.014	660.133	C30H28O17	[M-H]-	1,6-Di-O-galloyl-2-O-Feruloyl-β-D-glucose	Phenolic acids	Phenolic acids	-	3	137615	192770	136357	161747	137637	234977	180790	193190	174261	141365	130756	160818	120345	95208.1	111729	88293.6	58119.1	58617.5	65955.8	122969	98340.9	82691.1	103252	68788.7	9	9	9	81739.9	104395	59040.5	101441	84899.7	91026	70921.3	71356.2	80117.2	118603	99146	121264
MWS4309	262.12	188.07	261.111	C13H15N3O3	[M+H]+	Glycyl-tryptophan	Amino acids and derivatives	Amino acids and derivatives	2390-74-1	3	145963	113151	100103	262980	260878	227234	161325	93510.5	150199	196922	181277	206099	476766	402637	458990	401533	376406	452150	396702	368918	374056	304588	301689	284986	242199	223152	244730	390734	412682	275735	266736	365382	273764	386475	316403	275715	226687	296683	171471
MWS201437	247.13	86.0968	246.122	C10H18N2O5	[M+H]+	Leu-Asp	Amino acids and derivatives	Amino acids and derivatives	32949-40-9	3	151403	238925	193641	592199	383607	232526	275429	122450	275979	42939.9	111685	42256.3	221400	230808	401309	1.09126e+06	697567	832656	467743	616169	461708	611057	428599	312456	255251	238194	303223	424132	238348	564033	152005	320152	196757	499531	495540	112345	260296	160531	265613
pmf0096	88.988	70.9774	89.9953	C2H2O4	[M-H]-	Oxalic acid	Organic acids	Organic acids	144-62-7	3	96569.3	118043	95564.8	93360.7	99242.5	103200	113744	99159.9	84393.6	115583	118379	122559	106059	85296.5	84474.2	125289	136090	118945	78254.3	79339.8	82160.8	60329.6	57731.3	58647.6	99976.9	101364	114815	120813	127392	145048	76453.6	60809.7	39361.7	334573	336474	299382	121570	137473	109611
Zayn006347	329.03	298.983	330.038	C16H10O8	[M-H]-	3,3'-O-Dimethylellagic Acid	Tannins	Tannin	2239-88-5	3	475739	316474	462136	287176	332097	262744	428454	444344	502909	486265	609380	631958	62971	81578.2	114968	67053.8	66688.9	84603.9	86511.7	68854	84097	199433	188691	164285	150698	174563	126554	397994	255730	309952	247115	195687	171617	147163	129125	134700	198957	155040	260024
Lmyp004617	419.13	257.08	418.126	C21H22O9	[M+H]+	Pinocembrin-7-O-glucoside (Pinocembroside)	Flavonoids	Flavanones	75829-43-5	3	48107.7	52424.5	37773.4	69215.1	80615.1	68850.7	63171.4	59884.8	17319.7	67859.9	60049.7	54649.1	167726	129212	205029	369659	362423	708483	387289	206380	420586	303443	373885	573327	66158.7	68360.4	47156.4	227746	189939	119042	88654.9	165703	262700	136227	115229	232783	249444	290109	313196
Lmgn000160	131.046	70.0297	132.054	C4H8N2O3	[M-H]-	3-Ureidopropionic Acid	Organic acids	Organic acids	462-88-4	3	5514.94	3650.59	2933.29	9820.13	9815.9	11247.1	611.364	2818.11	2306.01	6962.8	3779.51	5544.98	4998.82	7388.43	4437.41	14180.7	12106.5	17259.5	4747.38	6891.93	5407.35	4780.07	3937.49	4549.08	5956.65	5599.75	6070.55	15766.6	17325.3	21653	3999.77	2634.79	3676.64	29161.4	18619.7	17940.5	11502	11666.8	12743.7
MWS201464	294.182	84.0811	293.174	C15H23N3O3	[M+H]+	Lys-Phe	Amino acids and derivatives	Amino acids and derivatives	6235-35-4	3	171427	156267	147417	193899	267012	156012	139394	134970	146262	162419	160246	213917	331396	218904	288793	307114	345093	315510	179766	437693	420079	387949	262807	360275	119591	186104	130379	200892	205759	213075	138575	164811	151018	132399	135327	149175	227450	230523	236794
pmp001048	361.15	199.1	360.142	C16H24O9	[M+H]+	Ixoroside	Terpenoids	Monoterpenoids	58514-30-0	3	1.49852e+06	911879	863071	1.16894e+06	1.345e+06	589281	928483	1.25109e+06	1.7536e+06	1.06202e+06	794734	1.09247e+06	664567	1.3014e+06	543772	745180	662477	676031	392487	469918	527784	459955	766321	675735	524666	579575	394687	866856	714295	623709	786477	890755	1.31989e+06	811602	871575	853105	676505	722832	968201
Lmyp003348	601.12	287.06	600.111	C28H24O15	[M+H]+	Kaempferol-3-O-(6''-galloyl)galactoside	Flavonoids	Flavonols	-	3	688760	894391	819898	726862	885828	1.05647e+06	730248	798515	992526	896969	711941	563014	5.03037e+06	4.81157e+06	5.58506e+06	4.47543e+06	3.40237e+06	3.1069e+06	4.8518e+06	3.14985e+06	4.83563e+06	3.80937e+06	6.33105e+06	3.90113e+06	1.18334e+07	9.06262e+06	1.05603e+07	1.1157e+07	1.27489e+07	9.77832e+06	6.77634e+06	9.97066e+06	9.60434e+06	9.22411e+06	8.67359e+06	8.69479e+06	3.54641e+06	3.62082e+06	4.78906e+06
MW0155193	521.22	167.11	522.233	C24H34N4O9	[M-H]-	Phe-Glu-Val-Glu	Amino acids and derivatives	Amino acids and derivatives	-	3	231374	243761	199408	466784	458732	370039	545291	412152	524964	601573	591499	466725	1.89806e+06	1.34587e+06	2.20796e+06	476414	679268	478828	720813	981195	794257	859994	995994	828206	3.443e+06	2.36249e+06	3.56709e+06	2.42593e+06	2.81305e+06	3.4033e+06	1.21527e+06	1.18838e+06	1.3287e+06	1.13452e+06	1.08379e+06	1.9892e+06	1.77699e+06	1.29702e+06	1.82496e+06
MW0146027	546.33	349.24	545.329	C22H43N9O7	[M+H]+	Asp-Arg-Lys-Lys	Amino acids and derivatives	Amino acids and derivatives	-	3	37789.8	25068.5	36753.3	38190.3	25870.2	28999.7	77991.9	65513.4	68398.9	59927.7	65730.9	64090.6	28393.5	11517	37920.5	19165.5	14166.2	28490.7	21774.6	35344.9	54256.4	24073.8	17838.5	30741.3	36221.2	38623.8	33815.5	11931.3	15693.5	20106	10615.1	17843.9	24536.7	13537	11250.5	13574.7	54204.1	45749.6	46980.3
pmc0960	544.34	184.073	543.332	C28H50NO7P	[M+H]+	LysoPC 20:4	Lipids	LPC	-	3	76638.5	64666.8	76161.3	10817	12751.1	12079.1	25765.4	28372.2	24892	72458.7	64878.4	65599.1	20203.1	38578.2	33954.7	8179.12	13055.1	11133.7	12648.2	9534.53	14016.5	37555.6	36434.6	31267.5	99628.9	80665.4	75336	14217.8	9455.42	5859.86	7025.43	11138	16059.3	23580.3	19205.6	15684.3	25556.3	25624.4	34852.7
Lmhp008763	452.28	311.26	451.27	C21H42NO7P	[M+H]+	LysoPE 16:1(2n isomer)	Lipids	LPE	-	2	73868.6	37531.1	71543.9	70085	118881	85774.7	190744	144031	151799	111948	179698	181200	45549.4	51956.4	45833.7	32403.1	37468.3	36436.8	69211.3	55400.7	80806.3	44814	43167.7	46253	92316.1	101405	72478.1	45775.4	61852.1	45494.6	64449.5	93892.2	84938.4	35266.8	75589.5	39724.6	129737	70874	89919.2
MW0149978	675.36	343.16	674.335	C26H46N10O11	[M+H]+	Glu-Gln-Lys-Asp-Arg	Amino acids and derivatives	Amino acids and derivatives	-	3	389231	524345	356107	364372	401984	242519	414772	338353	538014	495126	430297	615641	625683	821224	598179	830123	695510	679322	628045	511460	480187	602831	475787	543031	1.31443e+06	1.51809e+06	1.78912e+06	1.52886e+06	937152	965835	812591	776761	472872	1.35135e+06	1.04711e+06	738726	785484	624421	492736
mws0520	224.092	136.076	223.084	C11H13NO4	[M+H]+	N-Acetyl-L-tyrosine	Amino acids and derivatives	Amino acids and derivatives	537-55-3	3	15252.6	24219.1	17426.8	14160.5	40745.2	10234.4	25597.2	8531.87	32163.3	46460.3	18750.5	16610.7	16974.5	40249.6	51730.1	36332.7	44080	42517.5	35039.1	50687.5	28719.3	33865.7	23624.4	30625.1	53813	25501.6	62450	92580.6	63629.3	51050.8	44891	69861.8	25939.8	30437.9	48363.7	49393.4	61737	46478.2	44432.2
Lmhp002001	265.155	72.0813	264.147	C14H20N2O3	[M+H]+	L-Valyl-L-Phenylalanine	Amino acids and derivatives	Amino acids and derivatives	3918-92-1	3	35892.2	41561.9	39775.3	74264.5	74985	74614.2	53958	59028.3	79938.4	58866.5	81402.3	56990.9	106544	96344	108604	204394	204232	191124	149072	126593	202378	154163	135896	125642	62803	72335.6	62695.6	80203	95389.3	66743	61947.4	63168.9	59216.8	100930	93007.3	69246.5	86766	57424.6	62743.9
Zmhn002783	325.06	169.02	326.064	C14H14O9	[M-H]-	5-O-Galloylshikimic acid	Phenolic acids	Phenolic acids	-	1	197577	198145	213011	400428	411416	400709	248846	264371	263896	289499	256213	254007	1.94347e+06	1.94072e+06	1.86573e+06	2.91906e+06	3.30244e+06	3.19696e+06	2.29277e+06	2.42257e+06	2.51682e+06	2.01844e+06	1.93818e+06	2.11598e+06	3.68171e+06	3.75594e+06	3.38081e+06	2.82328e+06	2.59666e+06	2.87019e+06	2.75699e+06	2.70816e+06	2.82126e+06	3.046e+06	2.91389e+06	2.82513e+06	2.60312e+06	1.81698e+06	1.83134e+06
MW0153660	374.14	91.05	373.142	C14H23N5O5S1	[M+H]+	Met-Ser-His	Amino acids and derivatives	Amino acids and derivatives	-	3	2.55581e+06	2.21699e+06	2.12243e+06	2.01222e+06	1.91255e+06	2.28202e+06	2.19141e+06	1.30791e+06	1.77099e+06	1.5062e+06	1.52432e+06	2.20348e+06	192837	303469	287483	771002	507332	688704	672197	710668	486069	476364	392743	321398	2.03298e+06	1.00433e+06	1.53135e+06	3.05862e+06	3.65966e+06	3.39247e+06	2.43226e+06	2.08057e+06	2.54489e+06	2.38322e+06	2.90128e+06	3.07308e+06	2.57927e+06	1.84263e+06	1.94804e+06
pme1119	269.088	137.046	268.081	C10H12N4O5	[M+H]+	Inosine	Nucleotides and derivatives	Nucleotides and derivatives	58-63-9	3	3.55315e+06	2.48664e+06	2.05516e+06	1.35387e+06	2.19062e+06	1.48461e+06	1.82697e+06	1.39567e+06	1.32444e+06	1.37167e+06	1.33493e+06	927407	1.65629e+06	1.1532e+06	1.50233e+06	2.49404e+06	3.83879e+06	3.3561e+06	2.2205e+06	1.73918e+06	2.1601e+06	2.94276e+06	3.13476e+06	2.72899e+06	1.70672e+06	1.02281e+06	2.02737e+06	1.24496e+06	1.115e+06	833362	841696	1.3625e+06	1.06558e+06	1.44468e+06	788940	1.13988e+06	1.51346e+06	1.21332e+06	2.11923e+06
Wmzn000227	145.062	109.041	146.058	C6H10O4	[M-H]-	2,2-Dimethylsuccinic acid	Organic acids	Organic acids	597-43-3	3	7404.19	6568.06	3504.85	30602.6	34261.9	29305.9	8148.56	6780.4	4500.9	12250.1	10342.3	13719.9	11988.2	9446.95	7972.7	8448.48	6273.68	7695.49	8777.35	11239.8	7290.82	4779.73	10374.7	7016.07	7360.95	5165.14	8705.2	47359.9	53910	44332.5	7046.08	8747.52	7013.83	8237.7	9907	15827.8	10312.3	8412.05	12584.5
mws2608	222.097	84.0451	221.09	C8H15NO6	[M+H]+	N-Acetyl-D-galactosamine	Others	Saccharides	1811-31-0	3	71858	118725	95026.8	206325	169207	198054	152891	101171	114645	183525	157420	191464	103701	160853	166007	59791.9	86565.7	80234.8	105299	119329	180505	98456.2	91332.8	125579	103457	103381	113808	172553	99267.7	123812	80787.7	130630	115824	74715.2	140886	130746	143598	149932	153875
MW0153063	698.43	357.3	697.416	C36H55N7O7	[M+H]+	Lys-Lys-Leu-Phe-Tyr	Amino acids and derivatives	Amino acids and derivatives	-	3	97035.9	84043.3	126346	155086	129329	375016	623427	297142	429925	232866	83703.3	325601	300021	603066	252122	125172	88995.2	58279.6	152248	592902	256075	190218	57256.5	149904	36864.8	61986.4	133017	53645.9	64148.4	38925.2	82865.7	162639	91234.8	37636.5	24206.7	32603.8	157071	251388	257768
Lmsn000363	325.129	145.066	326.137	C16H22O7	[M-H]-	Raspberryketone glucoside	Phenolic acids	Phenolic acids	38963-94-9	3	184012	233820	217734	379029	368427	133774	246572	271645	286290	417443	482880	482600	253182	291436	383908	67496.8	74971.6	210513	186266	72827.8	71578.1	68513.6	123842	245701	249654	234447	215113	75059.6	99457.6	147677	220395	220291	256372	100146	136030	212896	278557	336512	383495
mws0724	298.079	208.047	299.087	C10H13N5O6	[M-H]-	8-Hydroxyguanosine	Nucleotides and derivatives	Nucleotides and derivatives	3868-31-3	3	47485.5	47569.1	59864.4	120999	105517	77383.6	89940.2	87109.8	91187.8	171369	152039	122620	237426	230298	219456	142683	151208	173564	171027	197803	196573	178943	200737	196519	62486.6	60054.2	65418.6	42881.1	41999.4	28904.4	24363.8	16507.5	22297.9	34120.4	27131	25715.8	83194.6	96315.3	89630.4
Lmxn006423	150.002	122.007	151.009	C7H5NOS	[M-H]-	2(3H)-Benzothiazolone	Alkaloids	Alkaloids	934-34-9	3	20040.9	18740	13846.8	18045.5	16949.1	10939.2	15930.7	12715.8	16357.3	14424.2	16353.8	7622.06	9366.67	12038.8	10825.3	9022.67	5381.13	6142.02	8268	10037.4	6916.4	6953.6	7533.88	10610.1	13318.9	9469.47	13629.9	12517.8	15350.4	7602.45	11329.5	12986.4	10278.3	10109.7	13671.8	13802.6	18161.8	9907.1	11178.2
MWSslk224	407.15	177.05	406.147	C17H26O11	[M+H]+	Shanzhiside methyl ester	Terpenoids	Monoterpenoids	64421-28-9	3	2.31078e+07	3.39759e+07	3.03789e+07	2.97184e+07	2.45809e+07	2.18519e+07	2.79042e+07	1.40387e+07	3.32243e+07	1.59115e+07	1.52356e+07	1.10923e+07	2.25261e+07	1.73983e+07	2.38351e+07	5.65529e+07	5.09233e+07	5.62539e+07	3.85191e+07	2.79794e+07	3.05719e+07	4.82612e+07	5.18791e+07	3.72573e+07	5.59526e+07	3.70311e+07	4.9572e+07	2.77281e+07	3.00968e+07	2.73661e+07	32921309	5.49061e+07	4.84771e+07	4.81619e+07	6.69379e+07	4.52912e+07	2.89775e+07	3.38309e+07	3.85319e+07
MW0146264	520.27	191.14	519.254	C21H37N5O10	[M+H]+	Asp-Ser-Val-Ile-Ser	Amino acids and derivatives	Amino acids and derivatives	-	3	219824	219318	121414	264860	367588	210266	343129	439352	509446	432264	634713	623173	667048	703674	535673	156358	163744	371734	86444.1	181108	152354	274425	230204	173225	532209	424633	628260	504689	694397	434315	642686	311256	403368	432687	207986	380640	340931	518337	289231
Wbtp003711	263.06	153.02	262.048	C13H10O6	[M+H]+	3,4,5,3',5'-pentahydroxybenzophenone	Flavonoids	Other Flavonoids	-	1	9.09947e+06	1.09994e+07	5.97977e+06	1.30922e+06	1.3071e+07	9.3083e+06	9.01081e+06	1.42259e+07	1.28883e+07	1.15911e+07	1.20282e+07	1.21662e+07	5.98802e+07	4.82986e+07	4.76348e+07	3.51866e+07	5.13917e+07	7.58943e+07	4.35977e+07	4.14148e+07	3.13605e+07	5.58576e+07	6.30648e+07	6.91616e+07	5.76072e+07	5.6967e+07	3.93399e+07	62236779	5.44404e+07	5.65369e+07	7.78132e+07	3.29365e+07	6.26445e+07	4.71742e+07	7.09586e+07	7.41054e+07	3.1622e+07	4.60757e+07	5.02695e+07
MW0109095	430.21	166.09	407.217	C19H29N5O5	[M+Na]+	Phe-Asn-Lys	Amino acids and derivatives	Amino acids and derivatives	-	3	104803	43964.2	60425.9	837870	788019	315914	105956	92496.1	119298	445406	246775	166139	405280	383036	232152	1.3293e+06	1.84849e+06	2.09049e+06	304085	381792	388099	933556	403687	945314	234554	188324	176301	892037	1.19619e+06	1.71282e+06	116165	126956	212889	614615	574138	838659	858478	532579	750443
MW0150811	355.17	153.02	354.165	C14H22N6O5	[M+H]+	His-Ala-Gln	Amino acids and derivatives	Amino acids and derivatives	-	3	784393	905981	550606	545032	794811	893736	557677	595387	1.15409e+06	670052	730217	682074	86400	191271	99516.1	229797	209852	216746	154554	148491	179832	175514	223353	153728	345362	112024	373696	216964	321989	169196	243222	243459	266732	189490	394618	359716	676329	531519	515382
pmb0709	713.156	465.2	712.149	C30H32O20	[M+H]+	Quercetin-7-O-(6''-malonyl)glucosyl-5-O-glucoside	Flavonoids	Flavonols	-	3	104590	102722	101541	108434	137514	111919	173049	127106	139871	361837	365038	231935	457420	419653	474390	660970	422534	392381	680795	320521	607369	432231	423419	365682	467004	396495	474473	428538	396809	421559	318505	341681	385071	343034	281715	303259	215751	382255	237622
MWSHY0077	287.06	137.02	286.048	C15H10O6	[M+H]+	Fisetin	Flavonoids	Flavonols	528-48-3	3	5.38423e+06	5.83947e+06	7.84251e+06	9.1112e+06	5.74926e+06	6.28649e+06	3.78154e+06	4.90779e+06	7.50012e+06	4.48503e+06	3.55077e+06	3.80487e+06	2.77154e+06	5.30799e+06	4.50211e+06	6.8215e+06	7.84938e+06	1.1782e+07	4.64366e+06	5.89246e+06	1.09585e+07	6.51391e+06	7.65299e+06	5.94505e+06	4.70874e+06	7.38008e+06	5.54553e+06	6.79375e+06	6.70748e+06	4.02698e+06	3.14648e+06	6.66693e+06	5.53757e+06	5.28839e+06	4.86708e+06	5.75921e+06	6.03248e+06	5.75581e+06	8.78752e+06
MW0158117	467.18	153.02	466.185	C24H26N4O6	[M+H]+	Trp-Asp-Phe	Amino acids and derivatives	Amino acids and derivatives	-	3	1.19362e+07	1.80866e+07	1.74701e+07	1.53204e+07	1.30923e+07	1.43386e+07	1.02576e+07	1.00562e+07	1.44672e+07	1.32871e+07	12050716	1.68689e+07	2.77784e+07	2.76561e+07	2.84198e+07	4.12166e+07	5.03521e+07	5.03887e+07	3.23329e+07	3.1811e+07	3.58684e+07	3.81834e+07	3.74704e+07	3.53608e+07	5.42946e+07	5.52444e+07	5.15587e+07	6.11986e+07	6.87254e+07	6.33656e+07	5.16667e+07	4.11839e+07	5.47248e+07	5.08179e+07	6.35324e+07	5.94766e+07	1.98594e+07	2.65859e+07	3.95417e+07
Lmyp003139	617.11	153.02	616.106	C28H24O16	[M+H]+	Quercetin-3-O-(6''-O-galloyl)galactoside	Flavonoids	Flavonols	53171-28-1	1	901870	811193	460549	670027	531814	1.30553e+06	1.67528e+06	1.26565e+06	1.86529e+06	1.58892e+06	1.96228e+06	1.77607e+06	2.51413e+06	4.16437e+06	2.99667e+06	3.1903e+06	1.95544e+06	2.25683e+06	3.2072e+06	1.52301e+06	2.74398e+06	4.23737e+06	3.488e+06	5.21643e+06	1.59887e+06	1.79061e+06	1.77094e+06	2.08746e+06	1.59666e+06	2.28675e+06	1.38149e+06	1.47286e+06	1.25258e+06	1.08469e+06	854533	852470	1.78159e+06	2.31817e+06	1.56191e+06
mws0145	151.04	93.0346	152.047	C8H8O3	[M-H]-	O-Anisic acid (2-Methoxybenzoic acid)*	Phenolic acids	Phenolic acids	529-75-9	3	17272.1	21980.9	19057.3	23772.3	21449.2	25783.1	31087.2	24640.1	23447.5	30309.1	27928.9	25272.6	47321.6	55939.8	45063.1	61222.2	79583.2	49208.8	55018.5	63758.9	68505.9	49305.1	68458.5	48056.9	265042	257412	203686	292727	207437	333647	145959	129409	116439	270317	460111	309263	202905	199186	258415
Yshj000013	319.1	125.02	318.095	C13H18O9	[M+H]+	4,6-dimethoxy-2-methoxyphenyl-1-O-beta-D-glucopyranoside	Phenolic acids	Phenolic acids	-	1	1.5341e+06	1.0508e+06	855861	705768	1.59915e+06	1.12334e+06	996527	846750	991581	1.27295e+06	1.05085e+06	1.05829e+06	513886	606776	561867	729303	884097	734973	841363	909045	951695	837926	964756	565805	506872	822643	529094	800183	1.1169e+06	706250	856617	1.04158e+06	1.19754e+06	875026	618674	1.03704e+06	718924	1.20119e+06	1.02443e+06
mws1073	595.166	457.134	594.159	C27H30O15	[M+H]+	Apigenin-6,8-di-C-glucoside (Vicenin-2)	Flavonoids	Flavones	23666-13-9	3	1.24179e+06	1.05583e+06	835632	758496	898770	1.0798e+06	661702	893648	733774	846687	673208	791262	328243	199501	371783	297982	285168	258716	331937	373652	330539	208103	348403	382522	266693	394101	216865	424748	397004	411895	436255	517799	557168	232065	563161	411468	596777	443786	399322
pme1419	164.074	104.071	163.067	C6H13NO2S	[M+H]+	L-Methionine methyl ester	Amino acids and derivatives	Amino acids and derivatives	10332-17-9	3	217123	208499	233317	226852	219174	232447	173613	233095	174539	157794	200807	194500	100365	119229	102582	148631	237384	215126	196135	131187	196150	200549	175701	153008	264961	200789	207291	290969	224771	256703	157655	228115	166145	290487	211206	203840	167840	195445	209960
MWS5136	145.051	101.061	146.058	C6H10O4	[M-H]-	Mono-Methyl Glutarate*	Organic acids	Organic acids	1501-27-5	3	9481.8	9243.86	8549.76	8271.66	15223.2	21432.1	9936.73	11116.5	9214.99	7025.68	14128.7	8610.14	19056.7	12148.4	15766.7	2485.38	6936.18	5543.6	8429.42	9452.16	9515.91	12311.1	12736.9	10188.3	9931.14	6224.02	5664.44	12171.3	7643.56	14354	8032.72	10840	8119.21	9064.24	8233.13	7791.74	8918.06	12210.5	9328.85
MWS201430	251.107	104.053	250.099	C9H18N2O4S	[M+H]+	Met-Thr	Amino acids and derivatives	Amino acids and derivatives	40883-16-7	3	11680.8	13685.6	13624.4	23369.3	16312.2	5658.67	15146.1	13436.4	21901.7	28435.5	19314	23480	31297	41140.1	38498.3	63952.4	82146.8	67654	45388	34306.6	45061.6	64686	35314.8	57703.4	24187.1	16705.2	21672.9	23793.1	25428.8	19337.5	25881.9	36123	26484.7	41718.5	44950.3	16401.2	16041.5	19958.1	27081.4
MW0155283	522.29	193.16	521.285	C25H39N5O7	[M+H]+	Phe-Lys-Val-Glu	Amino acids and derivatives	Amino acids and derivatives	-	3	77775.4	64774.3	81233.7	117185	129512	184559	173663	196199	135636	179930	123260	192830	171822	173017	82741.8	75738.6	67924.1	87332.7	66873.3	68836.9	66859.5	139632	57794.2	124659	254368	237490	278681	567302	245561	491945	92315.1	186159	124458	170650	120350	104448	94808.1	112756	206675
MWS2001	226.995	183.005	228.002	C7H4N2O7	[M-H]-	2-Hydroxy-3,5-dinitrobenzoic acid	Phenolic acids	Phenolic acids	609-99-4	3	14814.7	13353.2	30441.1	45054.3	25761.9	38520	37557.8	30517.6	41456.9	38489.3	33385.2	42725.1	44986.4	52818.4	55750.4	32396.2	55570.7	47908.3	46341.3	37967.1	48721.7	57989.9	43863.5	55078.2	35514.1	45757.3	50306.4	57227	43448.7	56982.3	66960	49678.8	61516.2	42482.9	35122.8	23559.1	32377.7	31252.4	54266.2
MW0151068	354.17	115.08	353.17	C15H23N5O5	[M+H]+	His-Pro-Thr	Amino acids and derivatives	Amino acids and derivatives	-	3	194098	320902	246742	680987	636995	486210	379971	439088	549444	756382	582859	602954	303523	223502	248197	99826.9	153894	86798.2	118530	137834	147163	107040	292487	138475	153297	138104	198835	283835	131255	306198	85805.8	109978	104814	214762	77409.9	139173	265831	437163	394722
MW0153689	473.2	139.04	472.189	C22H28N6O4S1	[M+H]+	Met-Trp-His	Amino acids and derivatives	Amino acids and derivatives	-	3	1.94012e+06	2.4657e+06	2.25129e+06	1.061e+06	1.01841e+06	1.19926e+06	1.33657e+06	1.24543e+06	1.6575e+06	4.29686e+06	2.60877e+06	2.33401e+06	916382	999784	1.047e+06	2.7436e+06	2.6813e+06	3.1493e+06	1.63626e+06	1.79625e+06	1.96704e+06	2.13652e+06	1.67233e+06	1.67348e+06	2.93915e+06	3.26623e+06	3.80996e+06	3.76097e+06	5.19793e+06	2.94666e+06	3.07585e+06	2.69641e+06	2.3711e+06	3.55702e+06	2.99226e+06	2.69979e+06	1.12647e+06	2.20548e+06	2.25502e+06
Zmdp000917	160.107	114.036	159.101	C6H13N3O2	[M+H]+	δ-Guanidinovaleric acid	Organic acids	Organic acids	462-93-1	3	171147	299595	184547	177310	292971	192314	250601	251398	230521	252881	362802	370010	129756	130138	150700	79868	102387	228413	117650	88260	116125	127182	122200	110392	129599	156736	140310	142863	161012	251162	171894	171186	190142	129170	129443	292412	137500	132119	169727
MWSslk135	193.051	147.045	192.042	C10H8O4	[M+H]+	7,8-Dihydroxy-4-methylcoumarin	Lignans and Coumarins	Coumarins	2107-77-9	3	368682	373426	566856	572724	714013	645686	706083	576363	260050	101334	399157	308875	620925	556322	452217	445465	544367	477495	305844	398032	435611	370081	675434	632627	413353	370125	341725	329394	210415	310089	298657	322310	244392	283380	243518	171047	607340	519514	684279
pmn001511	285.1	123.05	286.105	C13H18O7	[M-H]-	3-Hydroxy-5-Methylphenol-1-O-Glucoside	Phenolic acids	Phenolic acids	-	3	46137	29782.4	31351	40561	24536.1	36028	32600.9	33634.6	30311.7	51944.3	73846.7	80866.4	39646.9	36500.2	47925	25725.1	46441.6	40472.8	23469.3	22410.8	27346.5	18343.8	43245.4	18597.9	61737.9	44955.1	45358.3	58247.5	64776.5	40528.7	15783.6	19822.7	36064.4	37731	25722.9	32461.3	61182.2	64256.3	79796.3
[truncated: 160 more rows]
[truncated: 161 more columns]
